# Supplementary material for: Lipid-Induced Endothelial Dysfunction: Pro-Atherogenic Properties of Multinucleated Variant Endothelial Cells
Source: Int J Mol Sci. 2026 Jun 25;27(13):5728. doi: 10.3390/ijms27135728 (PMC13362034; doi:10.3390/ijms27135728)
Supplement: Supplementary file 1 [file ijms-27-05728-s001.zip]

Archive with 3 entries (3 files):
- Figure S1.jpg
- Table S1_Secretome_Proteome.xlsx
- Table_S2_Leading_Edge_Genes.xlsx
