# Supplementary material for: Lipid-Induced Endothelial Dysfunction: Pro-Atherogenic Properties of Multinucleated Variant Endothelial Cells
Source: Int J Mol Sci. 2026 Jun 25;27(13):5728. doi: 10.3390/ijms27135728 (PMC13362034; doi:10.3390/ijms27135728)
Supplement: Supplementary file 1 [file ijms-27-05728-s001.zip › Table S1_Secretome_Proteome.xlsx]

## Sheet: Sheet1
	HUVEC_normal_control_1	HUVEC_normal_control_2	HUVEC_normal_control_3	HUVEC_normal_LDL_1	HUVEC_normal_LDL_2	HUVEC_normal_LDL_3	HUVEC_multinucleated_control_1	HUVEC_multinucleated_control_2	HUVEC_multinucleated_control_3	HUVEC_multinucleated_LDL_1	HUVEC_multinucleated_LDL_2	HUVEC_multinucleated_LDL_3	signal	Protein_ID	Protein names	Gene names
0	0	0	0	0	0	0	0	0	0	0	0	0	TRUE	A0A075B6H9	LV469_HUMAN	IGLV4-69
1	0	0	0	280958	261339	234875	0	0	0	13849.7	0	0	TRUE	A0A075B6I0	LV861_HUMAN	IGLV8-61
2	0	0	0	0	0	116381	0	0	0	0	0	0	TRUE	A0A075B6J9	LV218_HUMAN	IGLV2-18
3	0	0	0	2255880	0	0	0	0	0	0	0	0	TRUE	A0A075B6K4	LV310_HUMAN	IGLV3-10
4	0	0	0	0	0	0	0	0	0	0	0	0	TRUE	A0A075B6K5	LV39_HUMAN	IGLV3-9
5	0	0	0	0	0	0	0	0	0	0	0	0	TRUE	A0A075B6Q5	HV364_HUMAN	IGHV3-64
6	0	0	0	0	0	0	0	0	0	0	0	0	TRUE	A0A075B6R2	HV404_HUMAN	IGHV4-4
7	0	0	0	0	0	0	0	0	0	0	0	0	TRUE	A0A075B6S2	KVD29_HUMAN	IGKV2D-29
8	0	0	0	0	0	0	0	0	0	0	0	0	TRUE	A0A075B6S5	KV127_HUMAN	IGKV1-27
9	0	0	0	0	0	0	0	0	0	0	0	0	TRUE	A0A087WSX0	LV545_HUMAN	IGLV5-45
10	0	26075.6	16323.4	0	349700	358265	0	0	0	0	0	0	TRUE	A0A087WSY6	KVD15_HUMAN	IGKV3D-15
11	0	0	0	0	0	0	0	0	0	0	0	0	TRUE	A0A0A0MS14	HV145_HUMAN	IGHV1-45
12	0	0	0	533230	0	0	0	0	0	0	0	0	TRUE	A0A0A0MS15	HV349_HUMAN	IGHV3-49
13	0	0	0	0	0	0	0	0	0	0	0	0	TRUE	A0A0B4J1U7	HV601_HUMAN	IGHV6-1
14	0	0	0	0	0	0	0	0	0	0	0	0	TRUE	A0A0B4J1V0	HV315_HUMAN	IGHV3-15
15	0	0	0	0	0	0	0	0	0	0	0	0	TRUE	A0A0B4J1V6	HV373_HUMAN	IGHV3-73
16	0	0	0	0	60451.5	0	0	0	0	0	0	0	TRUE	A0A0B4J1Y8	LV949_HUMAN	IGLV9-49
17	0	0	0	0	0	0	0	0	0	0	0	0	TRUE	A0A0B4J1Y9	HV372_HUMAN	IGHV3-72
18	0	0	0	0	0	0	0	0	0	0	0	0	TRUE	A0A0C4DH24	KV621_HUMAN	IGKV6-21
19	0	0	0	0	3193410	0	0	0	0	0	0	0	TRUE	A0A0C4DH29	HV103_HUMAN	IGHV1-3
20	0	0	0	0	0	0	0	0	0	0	0	0	TRUE	A0A0C4DH31	HV118_HUMAN	IGHV1-18
21	0	0	0	0	0	0	0	0	0	0	0	0	TRUE	A0A0C4DH34	HV428_HUMAN	IGHV4-28
22	0	0	0	391681	0	0	0	0	0	0	357898	0	TRUE	A0A0C4DH35	HV335_HUMAN	IGHV3-35
23	0	0	0	0	0	0	0	0	0	0	0	0	TRUE	A0A0C4DH36	HV338_HUMAN	IGHV3-38
24	0	0	0	0	0	0	0	0	0	0	0	0	TRUE	A0A0J9YX35	HV64D_HUMAN	IGHV3-64D
25	1054940	1278860	1039130	0	0	0	0	0	0	0	0	0	TRUE	A0FGR8	ESYT2_HUMAN	ESYT2
26	0	0	0	747010	1510540	948282	0	0	0	0	0	0	TRUE	A0M8Q6	IGLC7_HUMAN	IGLC7
27	201891	226653	220244	230060	187094	0	0	0	0	0	0	0	TRUE	A1L0T0	HACL2_HUMAN	ILVBL
28	39056.2	49059.8	16926.9	0	0	94815.3	115164	198471	203791	70545.8	0	0	TRUE	A1L4H1	SRCRL_HUMAN	SSC5D
29	0	855789	0	0	13185100	0	0	0	0	0	0	0	TRUE	A8K2U0	A2ML1_HUMAN	A2ML1
30	0	8757800	0	0	0	0	0	0	0	0	0	0	TRUE	A8MUX0	KR161_HUMAN	KRTAP16-1
31	11452.8	4972.87	15291.1	0	0	0	0	0	0	0	0	0	TRUE	A8MXV4	NUD19_HUMAN	NUDT19
32	1269160	821933	961537	0	0	0	0	0	0	0	0	0	TRUE	C9JLW8	MCRI1_HUMAN	MCRIP1
33	350879	348768	345164	316517	351743	330373	0	0	0	0	0	0	TRUE	O00115	DNS2A_HUMAN	DNASE2
34	6332.43	7087.77	6726.78	0	0	0	0	0	0	0	0	0	TRUE	O00142	KITM_HUMAN	TK2
35	965142	871772	838526	601876	514612	418057	284144	334826	420808	225834	392557	324487	TRUE	O00154	BACH_HUMAN	ACOT7
36	670062	723258	753885	0	255901	365233	0	0	0	0	0	0	TRUE	O00161	SNP23_HUMAN	SNAP23
37	0	0	0	0	0	0	0	0	0	0	0	0	TRUE	O00165	HAX1_HUMAN	HAX1
38	23362	25616.9	22514.7	0	14036.4	0	0	0	0	0	0	0	TRUE	O00182	LEG9_HUMAN	LGALS9
39	200818	0	180836	1087780	651444	0	0	0	0	0	0	0	TRUE	O00187	MASP2_HUMAN	MASP2
40	34537.9	58126.6	56310.3	71697.3	65332.8	0	0	0	0	0	0	0	TRUE	O00217	NDUS8_HUMAN	NDUFS8
41	568649	542818	493789	392787	282624	423739	109303	0	160110	150530	98042.4	0	TRUE	O00233	PSMD9_HUMAN	PSMD9
42	119799	100436	143585	0	0	0	0	0	0	0	0	0	TRUE	O00264	PGRC1_HUMAN	PGRMC1
43	0	0	0	0	0	0	0	0	0	0	0	0	TRUE	O00300	TR11B_HUMAN	TNFRSF11B
44	308411	307929	290354	327197	334359	257524	155375	200848	0	0	0	0	TRUE	O00303	EIF3F_HUMAN	EIF3F
45	2444.64	4216.87	4344.87	0	10479.3	13251.4	0	21290.3	0	0	0	0	TRUE	O00339	MATN2_HUMAN	MATN2
46	2523890	2185620	2281420	7155300	6509900	5544860	3271720	3928310	4096940	2700720	5792870	3283550	TRUE	O00391	QSOX1_HUMAN	QSOX1
47	114212	89302.9	107636	0	0	0	0	0	0	0	0	0	TRUE	O00399	DCTN6_HUMAN	DCTN6
48	740838	769672	707834	509307	538633	489819	359455	388453	387580	280402	522262	393673	TRUE	O00410	IPO5_HUMAN	IPO5
49	14247.8	8860.49	11466.6	0	0	0	0	0	0	0	0	0	TRUE	O00422	SAP18_HUMAN	SAP18
50	53097.9	104403	84145.7	0	40071.1	42574.7	0	38003.1	0	0	38470.1	29281.1	TRUE	O00442	RTCA_HUMAN	RTCA
51	484736	511059	583031	4834030	4718320	4419780	4093970	5964990	8841800	4992200	5035870	5470390	TRUE	O00451	GFRA2_HUMAN	GFRA2
52	40306.8	41023.9	37396.6	0	0	67977.9	0	0	0	0	0	0	TRUE	O00461	GOLI4_HUMAN	GOLIM4
53	76053.2	63964.6	73841.3	0	0	66335.5	0	0	0	0	0	0	TRUE	O00462	MANBA_HUMAN	MANBA
54	3888630	3400660	3314340	5893630	5337230	6042270	2298410	2653300	2618840	1971810	2611440	2159870	TRUE	O00468	AGRIN_HUMAN	AGRN
55	1285300	1187160	1185260	2104610	2111590	2569030	126502	2143990	0	1494670	355103	217591	TRUE	O00469	PLOD2_HUMAN	PLOD2
56	639884	604433	760404	0	241665	608094	181257	230185	281193	254174	532450	258623	TRUE	O00487	PSDE_HUMAN	PSMD14
57	29424.8	27789.6	29703.7	124193	93049.1	85444.4	124698	174610	127049	0	179323	178699	TRUE	O00533	NCHL1_HUMAN	CHL1
58	70344.1	96168.7	90631.2	0	0	0	0	0	0	0	0	0	TRUE	O00534	VMA5A_HUMAN	VWA5A
59	130677	96154.4	94756.9	183407	178209	175318	109862	111100	60623.1	60132.6	118789	76427.9	TRUE	O00560	SDCB1_HUMAN	SDCBP
60	178864	157831	259161	109807	165836	128373	0	0	0	0	0	0	TRUE	O00584	RNT2_HUMAN	RNASET2
61	931028	861368	900119	2953130	2601650	3073860	0	0	0	0	0	0	TRUE	O00587	MFNG_HUMAN	MFNG
62	176218	170068	183233	212420	188921	277961	110668	141364	135000	109514	214192	137298	TRUE	O00592	PODXL_HUMAN	PODXL
63	0	0	0	0	0	0	0	0	0	0	0	0	TRUE	O00602	FCN1_HUMAN	FCN1
64	3441670	3813980	3515650	9260190	7701620	9589170	1206880	2287980	2109050	1199700	1547120	1451030	TRUE	O00622	CCN1_HUMAN	CCN1
65	0	9821.69	10936	0	0	0	0	0	0	0	0	0	TRUE	O00748	EST2_HUMAN	CES2
66	1401670	1446000	1563170	4903080	4196460	4211410	4616360	6592860	6717150	6098400	3638890	5483870	TRUE	O00754	MA2B1_HUMAN	MAN2B1
67	0	0	0	0	0	0	0	0	0	0	0	0	TRUE	O00762	UBE2C_HUMAN	UBE2C
68	355909	0	229321	0	401711	463554	0	0	545764	0	884705	0	TRUE	O14498	ISLR_HUMAN	ISLR
69	0	0	0	0	0	0	0	0	0	0	0	0	TRUE	O14511	NRG2_HUMAN	NRG2
70	0	0	0	0	0	0	0	0	0	0	0	0	TRUE	O14524	NEMP1_HUMAN	NEMP1
71	0	0	0	0	0	0	0	0	0	0	0	0	TRUE	O14548	CO72L_HUMAN	COX7A2L
72	10325.3	15476.5	14473.4	126908	64753.7	105805	175257	196479	249094	153955	376673	175934	TRUE	O14558	HSPB6_HUMAN	HSPB6
73	337608	372153	321628	0	161628	181862	93177.5	0	0	0	0	0	TRUE	O14561	ACPM_HUMAN	NDUFAB1
74	1681380	1301980	1118600	1256010	0	0	1380220	1761260	1624580	1242800	1560520	1364320	TRUE	O14562	UBFD1_HUMAN	UBFD1
75	1117120	1291500	1172080	4435880	4296200	3225570	2653340	3898180	3311340	2839610	3281680	4494550	TRUE	O14618	CCS_HUMAN	CCS
76	108516	70296.5	82812.4	0	0	0	0	0	0	0	0	0	TRUE	O14653	GOSR2_HUMAN	GOSR2
77	157668	190558	174318	0	0	0	0	0	0	0	0	0	TRUE	O14656	TOR1A_HUMAN	TOR1A
78	65906.2	57824.2	58775.1	139910	159768	116981	0	0	0	0	0	0	TRUE	O14657	TOR1B_HUMAN	TOR1B
79	2455500	2412770	2575640	2752230	2813050	2910850	537130	0	959819	670693	0	729671	TRUE	O14672	ADA10_HUMAN	ADAM10
80	4523.69	4688.98	5245.46	0	0	0	0	0	0	0	0	0	TRUE	O14734	ACOT8_HUMAN	ACOT8
81	3860330	3086390	2661150	3246560	2142270	3380200	3226050	4752740	3925950	2969700	4121750	2919080	TRUE	O14737	PDCD5_HUMAN	PDCD5
82	57975.5	52411.8	60652.3	0	85067.8	0	66633.3	75507.2	181823	78846.9	230782	0	TRUE	O14745	NHRF1_HUMAN	NHERF1
83	0	2138.7	2717.18	0	0	0	0	0	0	0	0	0	TRUE	O14763	TR10B_HUMAN	TNFRSF10B
84	2251080	1804970	2271790	4034720	3523540	3961330	852845	1335750	0	1082260	1236030	697636	TRUE	O14773	TPP1_HUMAN	TPP1
85	9443530	9498770	8885080	23866800	25489100	24943600	18028300	21485000	29161200	15462900	27884500	19314000	TRUE	O14786	NRP1_HUMAN	NRP1
86	0	0	0	22826700	16643300	19198600	0	0	0	5064950	7183740	5962180	TRUE	O14791	APOL1_HUMAN	APOL1
87	0	0	0	0	0	0	0	0	0	0	0	0	TRUE	O14792	HS3S1_HUMAN	HS3ST1
88	3712.44	5416.07	0	21699.2	18515.4	28655.4	36653.1	42566.6	51883.6	36575.4	58446.8	43028.6	TRUE	O14793	GDF8_HUMAN	MSTN
89	11056.4	11310.7	12331.6	0	0	0	4412.5	0	0	0	0	0	TRUE	O14880	MGST3_HUMAN	MGST3
90	536648	524119	467893	0	0	0	0	0	0	0	0	0	TRUE	O14908	GIPC1_HUMAN	GIPC1
91	213473	274010	213141	1781710	1619950	1609650	1221790	2376750	2116820	1666530	3352870	2917630	TRUE	O14917	PCD17_HUMAN	PCDH17
92	3258550	1114490	1292830	0	0	0	0	0	0	0	0	0	TRUE	O14933	UB2L6_HUMAN	UBE2L6
93	60836.2	68604.2	99610.2	0	64349.3	65785.1	0	0	0	0	0	0	TRUE	O14949	QCR8_HUMAN	UQCRQ
94	437369	418668	444188	340290	461255	457047	473767	453916	450618	349370	419653	394457	TRUE	O14980	XPO1_HUMAN	XPO1
95	401681	318714	357111	1412710	1573910	1499320	2034540	2124850	2430150	1827470	2715760	1359330	TRUE	O15031	PLXB2_HUMAN	PLXNB2
96	42348.8	52461.3	50123.2	0	0	0	0	0	0	0	0	0	TRUE	O15118	NPC1_HUMAN	NPC1
97	1019580	1037720	1020220	3081140	1891190	2477750	759654	289768	351812	660944	803301	670451	TRUE	O15123	ANGP2_HUMAN	ANGPT2
98	1287450	1058150	1151340	849904	1147700	889584	431284	649838	976473	299663	641235	1094760	TRUE	O15145	ARPC3_HUMAN	ARPC3
99	4729.06	8021.34	5822.58	0	0	0	0	0	0	0	0	0	TRUE	O15162	PLS1_HUMAN	PLSCR1
100	332169	345641	332668	0	0	325824	0	0	0	0	0	0	TRUE	O15173	PGRC2_HUMAN	PGRMC2
101	0	0	0	0	0	0	0	0	0	0	0	0	TRUE	O15204	ADEC1_HUMAN	ADAMDEC1
102	20041	19627.6	18237.2	72342.5	93608.2	98270	0	161143	117091	123812	0	0	TRUE	O15212	PFD6_HUMAN	PFDN6
103	1664830	1422320	1471010	3563310	2869300	3245230	787561	1746910	1755030	1442110	1811460	1537310	TRUE	O15230	LAMA5_HUMAN	LAMA5
104	105428	111809	93053.6	387376	306702	364020	636013	722216	700498	555106	751443	597506	TRUE	O15232	MATN3_HUMAN	MATN3
105	0	270322	152747	0	0	0	0	0	0	0	0	0	TRUE	O15235	RT12_HUMAN	MRPS12
106	0	79041.9	0	0	0	0	0	0	0	0	0	0	TRUE	O15240	VGF_HUMAN	VGF
107	605307	671088	706148	558258	276643	591732	0	0	0	0	0	0	TRUE	O15260	SURF4_HUMAN	SURF4
108	273157	277217	196100	369699	197592	0	0	0	0	0	0	0	TRUE	O15269	SPTC1_HUMAN	SPTLC1
109	1303100	1860000	1501120	2398920	2546870	2780940	2230980	2656360	2733230	1675180	2102750	1999160	TRUE	O15305	PMM2_HUMAN	PMM2
110	60033.5	16145.4	33890.5	0	0	0	0	0	0	0	0	0	TRUE	O15321	TM9S1_HUMAN	TM9SF1
111	218210	157079	179998	1024540	727344	640079	957943	1093690	1055810	909846	1191460	708381	TRUE	O15335	CHAD_HUMAN	CHAD
112	255803	239685	222783	0	0	0	0	0	0	0	0	0	TRUE	O15372	EIF3H_HUMAN	EIF3H
113	60600.3	54287.1	50292.3	244791	225779	335434	362397	489079	541796	359216	657300	313061	TRUE	O15394	NCAM2_HUMAN	NCAM2
114	625289	581813	560123	0	746128	0	0	841043	718111	578943	1090320	0	TRUE	O15460	P4HA2_HUMAN	P4HA2
115	72265.9	0	61308.5	0	0	0	0	0	0	0	0	0	TRUE	O15484	CAN5_HUMAN	CAPN5
116	622378	560402	537461	555730	624481	582851	783712	250316	665389	755651	670153	515811	TRUE	O15511	ARPC5_HUMAN	ARPC5
117	122448	142787	145320	0	0	154543	0	0	0	0	0	0	TRUE	O15533	TPSN_HUMAN	TAPBP
118	245654	219803	244457	278826	277854	251020	0	97995.3	102043	78757.3	129319	0	TRUE	O43155	FLRT2_HUMAN	FLRT2
119	72281.5	98256.5	95932.2	90623.5	61487	53015.2	0	0	0	0	0	44111.1	TRUE	O43169	CYB5B_HUMAN	CYB5B
120	48503.1	63109.8	31737.8	0	0	0	0	0	0	0	0	0	TRUE	O43181	NDUS4_HUMAN	NDUFS4
121	85449.9	68851.6	96718	151378	192181	162496	81072.9	98436.4	89810.8	82195	100149	86073.5	TRUE	O43286	B4GT5_HUMAN	B4GALT5
122	14932.3	11633.8	10758.2	15080.6	24380.3	14478	0	0	0	0	0	0	TRUE	O43293	DAPK3_HUMAN	DAPK3
123	113417	113444	93019.5	251670	0	139689	330501	501283	421496	298473	657804	267919	TRUE	O43294	TGFI1_HUMAN	TGFB1I1
124	287457	369692	378180	0	0	0	0	0	0	0	0	0	TRUE	O43320	FGF16_HUMAN	FGF16
125	4735160	2800600	3698510	0	2668430	2047410	0	0	0	0	0	1939980	TRUE	O43324	MCA3_HUMAN	EEF1E1
126	283919	353956	291246	0	0	0	0	0	0	0	0	0	TRUE	O43395	PRPF3_HUMAN	PRPF3
127	412888	504942	417537	390780	411446	334648	297196	437836	353376	293575	411861	276230	TRUE	O43399	TPD54_HUMAN	TPD52L2
128	31076.5	36225.8	34031.6	0	0	117489	51614.1	59167.5	85525.7	57742.6	141696	48723.6	TRUE	O43451	MGA_HUMAN	MGAM
129	11691.9	7641.95	7607.4	0	0	0	0	0	0	0	0	0	TRUE	O43464	HTRA2_HUMAN	HTRA2
130	1292430	688109	1151150	801338	0	393642	897697	0	0	0	730181	1299820	TRUE	O43488	ARK72_HUMAN	AKR7A2
131	12851.2	18081.3	15001.4	0	0	0	0	0	0	0	0	0	TRUE	O43493	TGON2_HUMAN	TGOLN2
132	27882400	23674400	31585600	101953000	88881700	94261300	72361300	133192000	138250000	97902700	162040000	102233000	TRUE	O43505	B4GA1_HUMAN	B4GAT1
133	0	0	0	0	0	0	0	0	0	0	0	0	TRUE	O43570	CAH12_HUMAN	CA12
134	901313	0	454844	0	0	0	0	0	0	0	0	0	TRUE	O43583	DENR_HUMAN	DENR
135	10942.9	9738.25	7892.33	74202.1	50431.2	49619	81781.7	147185	176898	105302	185208	181852	TRUE	O43665	RGS10_HUMAN	RGS10
136	42971.7	37550.4	62202.3	0	0	0	0	0	0	0	0	0	TRUE	O43674	NDUB5_HUMAN	NDUFB5
137	10348.1	11958.7	16719.7	0	0	0	0	0	0	0	0	0	TRUE	O43678	NDUA2_HUMAN	NDUFA2
138	466257	561241	527212	280912	361305	371757	0	0	0	0	0	0	TRUE	O43684	BUB3_HUMAN	BUB3
139	0	0	0	0	0	0	37025.5	0	25419.6	0	0	20636.5	TRUE	O43692	PI15_HUMAN	PI15
140	5905.84	5829.53	5011.44	0	0	0	0	0	0	0	0	0	TRUE	O43715	TRIA1_HUMAN	TRIAP1
141	145441	155655	141297	0	161300	107308	0	0	105281	0	0	0	TRUE	O43760	SNG2_HUMAN	SYNGR2
142	8407.52	8113.03	8340.25	0	0	0	0	0	0	0	0	0	TRUE	O43805	SSNA1_HUMAN	SSNA1
143	292313	384253	360118	0	0	0	0	0	0	0	0	0	TRUE	O43819	SCO2_HUMAN	SCO2
144	0	0	0	0	0	0	0	0	0	0	0	0	TRUE	O43820	HYAL3_HUMAN	HYAL3
145	0	0	0	0	0	0	0	0	0	0	0	0	TRUE	O43824	GTPB6_HUMAN	GTPBP6
146	0	0	0	0	0	0	0	3630890	0	0	0	0	TRUE	O43827	ANGL7_HUMAN	ANGPTL7
147	2159080	1867160	2262730	0	0	0	1605910	0	0	0	0	0	TRUE	O43847	NRDC_HUMAN	NRDC
148	3233160	3278680	3310840	3457570	3075470	3602110	1067180	2363490	1725760	1040120	1665850	1678650	TRUE	O43852	CALU_HUMAN	CALU
149	102547	95437.1	67322.2	0	0	0	0	0	0	0	0	0	TRUE	O43854	EDIL3_HUMAN	EDIL3
150	0	0	0	883995	625554	836866	0	0	0	0	0	0	TRUE	O43866	CD5L_HUMAN	CD5L
151	10394.9	9422.54	8126.68	12528.4	0	0	0	0	0	0	0	0	TRUE	O43916	CHST1_HUMAN	CHST1
152	33397.5	33860.7	41285.8	0	0	53010.2	0	0	0	0	0	0	TRUE	O43920	NDUS5_HUMAN	NDUFS5
153	195558	230336	433680	0	0	0	0	0	0	0	0	0	TRUE	O60220	TIM8A_HUMAN	TIMM8A
154	44859.1	0	0	0	0	0	0	0	0	0	0	0	TRUE	O60232	ZNRD2_HUMAN	ZNRD2
155	5617.01	2380.42	0	0	0	0	0	0	0	0	0	0	TRUE	O60243	H6ST1_HUMAN	HS6ST1
156	0	0	0	72225.5	105373	0	0	0	0	0	0	0	TRUE	O60259	KLK8_HUMAN	KLK8
157	14052.9	9995.24	11478	54615.4	47012.7	46922.3	42182.3	44244.4	39996.5	36598.2	28247.5	45688.4	TRUE	O60330	PCDGC_HUMAN	PCDHGA12
158	74687	52477.1	63881.7	88750	81873.9	0	0	0	170117	0	0	0	TRUE	O60353	FZD6_HUMAN	FZD6
159	0	0	0	0	0	0	0	0	0	0	0	0	TRUE	O60427	FADS1_HUMAN	FADS1
160	4350820	3275270	4089720	7026520	6769830	7594480	6264290	6534800	8203210	4928070	8872480	5689560	TRUE	O60462	NRP2_HUMAN	NRP2
161	139819	92529.1	0	0	0	0	0	0	0	0	0	0	TRUE	O60476	MA1A2_HUMAN	MAN1A2
162	259933	341941	261983	0	378848	0	0	0	0	0	0	0	TRUE	O60488	ACSL4_HUMAN	ACSL4
163	412178	348812	310715	0	396882	325818	0	0	0	0	0	0	TRUE	O60507	TPST1_HUMAN	TPST1
164	0	0	0	0	0	0	0	0	0	0	0	0	TRUE	O60512	B4GT3_HUMAN	B4GALT3
165	0	0	0	0	0	0	0	0	0	0	0	0	TRUE	O60513	B4GT4_HUMAN	B4GALT4
166	0	0	0	0	0	0	0	0	0	0	0	0	TRUE	O60565	GREM1_HUMAN	GREM1
167	1045780	1020900	1017410	2006890	1750830	2119070	198755	241550	225407	116523	728852	242563	TRUE	O60568	PLOD3_HUMAN	PLOD3
168	163441	147622	115191	0	0	158029	44539.7	0	52562.1	0	0	0	TRUE	O60613	SEP15_HUMAN	SELENOF
169	1095690	963304	960350	2090410	1805930	1957570	0	0	0	0	0	0	TRUE	O60687	SRPX2_HUMAN	SRPX2
170	669493	538885	702936	515981	640677	642710	0	0	519220	0	0	0	TRUE	O60716	CTND1_HUMAN	CTNND1
171	139590	193838	138132	0	0	0	0	0	0	0	0	0	TRUE	O60762	DPM1_HUMAN	DPM1
172	0	0	0	0	0	0	0	0	0	0	0	0	TRUE	O60828	PQBP1_HUMAN	PQBP1
173	223819	211569	217210	152892	123654	135457	0	44245.5	0	0	58577.8	0	TRUE	O60869	EDF1_HUMAN	EDF1
174	384596	382153	558519	1060720	485740	837713	542348	575123	478277	509096	944313	518009	TRUE	O60888	CUTA_HUMAN	CUTA
175	0	0	0	0	0	0	0	0	0	0	0	0	TRUE	O60909	B4GT2_HUMAN	B4GALT2
176	75988.2	60998	107172	0	118614	121192	0	0	0	0	0	0	TRUE	O60911	CATL2_HUMAN	CTSV
177	193441	184742	197701	0	96035.6	90129.3	0	116402	0	71199.5	0	0	TRUE	O60925	PFD1_HUMAN	PFDN1
178	10235.1	0	0	0	0	0	0	0	0	0	0	20729.9	TRUE	O75027	ABCB7_HUMAN	ABCB7
179	1503510	1172590	1292780	1829590	1716510	2187200	2109540	3886610	3779510	2346050	4237930	3422260	TRUE	O75051	PLXA2_HUMAN	PLXNA2
180	26361.1	21523.2	29395.5	50499.7	0	53210.8	0	0	0	0	72377.9	42054.4	TRUE	O75063	XYLK_HUMAN	FAM20B
181	49994.6	52825.7	52028.9	83335.3	72267.2	0	0	0	0	0	0	0	TRUE	O75095	MEGF6_HUMAN	MEGF6
182	3990.94	5566.14	5866.66	0	0	0	0	0	0	0	0	0	TRUE	O75110	ATP9A_HUMAN	ATP9A
183	143815	18774.8	296259	0	1736030	2241560	1752130	0	25201.3	1166090	1559680	202897	TRUE	O75144	ICOSL_HUMAN	ICOSLG
184	4008410	2898350	5240480	0	4782130	0	0	0	0	0	0	0	TRUE	O75173	ATS4_HUMAN	ADAMTS4
185	106697	150454	0	396697	372992	475213	139478	133083	172695	146436	181822	166563	TRUE	O75191	XYLB_HUMAN	XYLB
186	25776.8	31563.3	20792	0	31330.6	27892.7	0	0	0	0	0	0	TRUE	O75197	LRP5_HUMAN	LRP5
187	393675	389985	404359	0	0	0	0	0	0	0	0	0	TRUE	O75251	NDUS7_HUMAN	NDUFS7
188	913141	879627	940719	0	0	688807	0	0	0	0	0	0	TRUE	O75306	NDUS2_HUMAN	NDUFS2
189	14171.8	12593	16768.7	0	84718.7	70780.3	81916.9	279991	140235	234307	181815	296779	TRUE	O75309	CAD16_HUMAN	CDH16
190	17072.7	13852.1	15551.1	0	0	0	0	0	0	0	0	0	TRUE	O75323	NIPS2_HUMAN	NIPSNAP2
191	552912	359955	534701	2076870	1380910	1313950	1222740	2335090	1872650	1769500	4267940	3799110	TRUE	O75326	SEM7A_HUMAN	SEMA7A
192	39394.9	37957.6	32439	339573	238413	175763	296917	560196	469192	351064	576450	343420	TRUE	O75339	CILP1_HUMAN	CILP
193	464570	427860	436039	547240	446380	584658	441114	714369	734093	386491	501758	410264	TRUE	O75340	PDCD6_HUMAN	PDCD6
194	148436	143775	134504	46789.9	63596.6	34710.1	0	0	0	0	0	0	TRUE	O75348	VATG1_HUMAN	ATP6V1G1
195	43561	78776.2	56360.5	0	0	36460.9	55832	39948.9	28836	34506.2	37593.8	45778.7	TRUE	O75351	VPS4B_HUMAN	VPS4B
196	71202.3	46746.6	0	0	0	200177	0	195315	0	0	267209	0	TRUE	O75354	ENTP6_HUMAN	ENTPD6
197	0	0	0	0	0	0	0	0	0	0	0	0	TRUE	O75356	ENTP5_HUMAN	ENTPD5
198	480526	434160	588545	446301	273578	268206	149741	476327	343829	181546	353384	307558	TRUE	O75368	SH3L1_HUMAN	SH3BGRL
199	105981	182915	97206.4	0	0	0	0	0	0	0	0	0	TRUE	O75380	NDUS6_HUMAN	NDUFS6
200	1449070	1195590	1331090	987244	982942	1105480	366699	1215480	870972	576615	927332	680559	TRUE	O75396	SC22B_HUMAN	SEC22B
201	160701	131946	158804	0	0	0	0	0	0	0	0	0	TRUE	O75431	MTX2_HUMAN	MTX2
202	0	0	0	0	0	0	0	0	0	0	0	0	TRUE	O75462	CRLF1_HUMAN	CRLF1
203	144747	176302	198388	101463	0	0	0	0	0	0	0	0	TRUE	O75477	ERLN1_HUMAN	ERLIN1
204	89891.2	112086	133558	0	0	0	0	0	0	0	0	70708.8	TRUE	O75489	NDUS3_HUMAN	NDUFS3
205	0	0	0	0	0	0	0	0	0	0	0	0	TRUE	O75493	CAH11_HUMAN	CA11
206	36357.7	28919.6	32600	77498.7	87698.9	50187.9	61219.2	66403.7	82752.4	65828.5	109465	47677	TRUE	O75503	CLN5_HUMAN	CLN5
207	0	28455.8	23643.2	0	23256.6	0	0	0	0	0	0	0	TRUE	O75556	SG2A1_HUMAN	SCGB2A1
208	13423.1	18806.7	17416.1	0	0	0	0	0	0	0	0	0	TRUE	O75569	PRKRA_HUMAN	PRKRA
209	0	0	0	0	0	0	0	0	0	0	0	0	TRUE	O75636	FCN3_HUMAN	FCN3
210	100911	103727	87742.9	0	0	0	0	0	0	0	0	0	TRUE	O75694	NU155_HUMAN	NUP155
211	517761	632204	519054	803149	652524	817732	248440	0	357624	0	0	0	TRUE	O75718	CRTAP_HUMAN	CRTAP
212	12403000	6876720	13851300	57568800	53349600	88842100	65734300	175291000	31097600	155829000	56301800	105910000	TRUE	O75752	B3GL1_HUMAN	B3GALNT1
213	191736	252744	214564	1004910	621102	681775	0	135819	0	0	0	0	TRUE	O75787	RENR_HUMAN	ATP6AP2
214	3517350	2964030	3222320	2713840	2538180	2858710	1468900	0	0	1815580	2050290	1942900	TRUE	O75821	EIF3G_HUMAN	EIF3G
215	74687.7	82563.1	80549.9	0	0	0	0	0	0	0	0	0	TRUE	O75828	CBR3_HUMAN	CBR3
216	0	8181.74	8330.46	8854.96	0	0	0	161502	0	7580.48	175770	100144	TRUE	O75829	CNMD_HUMAN	CNMD
217	228407	217643	228128	767546	1020400	1017420	638078	676717	773782	484714	1112740	594064	TRUE	O75882	ATRN_HUMAN	ATRN
218	106951	142939	380608	0	0	153044	39728.2	0	0	53753.1	79587.3	0	TRUE	O75915	PRAF3_HUMAN	ARL6IP5
219	557826	687224	673761	0	332025	402512	0	0	0	0	0	0	TRUE	O75923	DYSF_HUMAN	DYSF
220	213351	291747	0	0	0	0	0	0	0	0	0	0	TRUE	O75934	SPF27_HUMAN	BCAS2
221	181393	190450	237318	0	139129	0	0	0	0	0	0	0	TRUE	O75937	DNJC8_HUMAN	DNAJC8
222	5017.97	6427.5	6624.16	0	0	0	0	0	0	0	0	0	TRUE	O75940	SPF30_HUMAN	SMNDC1
223	838156	789749	1358440	0	0	909977	0	0	0	0	0	0	TRUE	O75954	TSN9_HUMAN	TSPAN9
224	169827	140291	182682	171846	152155	171068	239474	340572	397260	189408	234575	287948	TRUE	O75976	CBPD_HUMAN	CPD
225	0	727243	0	0	0	0	0	0	0	0	0	0	TRUE	O76011	KRT34_HUMAN	KRT34
226	194294	175955	159483	1079460	776217	793126	351730	427866	0	368978	0	0	TRUE	O76061	STC2_HUMAN	STC2
227	566774	675969	783185	0	0	0	0	0	0	0	0	0	TRUE	O76071	CIAO1_HUMAN	CIAO1
228	0	0	0	0	0	0	0	0	0	0	0	0	TRUE	O76076	CCN5_HUMAN	CCN5
229	322975	385150	363318	0	281448	315120	0	0	0	0	0	0	TRUE	O76094	SRP72_HUMAN	SRP72
230	91733.1	110321	91283.8	163733	163625	162024	121584	0	0	0	0	0	TRUE	O94766	B3GA3_HUMAN	B3GAT3
231	0	0	0	0	23244.3	0	19443.9	26615.4	26060.7	15998.7	32952	23889.1	TRUE	O94779	CNTN5_HUMAN	CNTN5
232	11259	9948.18	7990.03	11974.8	0	8531.88	0	15185.4	23210.5	0	18452.7	7754.46	TRUE	O94788	AL1A2_HUMAN	ALDH1A2
233	8387.3	11999.8	7802.43	0	0	19376.9	0	0	26414.2	0	0	0	TRUE	O94804	STK10_HUMAN	STK10
234	462016	0	0	0	0	1399030	0	0	0	0	0	0	TRUE	O94813	SLIT2_HUMAN	SLIT2
235	2836.72	0	0	0	0	0	0	0	0	0	0	0	TRUE	O94829	IPO13_HUMAN	IPO13
236	124928	93577.7	109815	549622	750623	702675	606795	804125	747398	727400	821949	687440	TRUE	O94856	NFASC_HUMAN	NFASC
237	0	71675	87365.2	0	0	0	0	0	0	0	0	0	TRUE	O94901	SUN1_HUMAN	SUN1
238	12546.8	13525.9	13267.7	0	0	0	0	0	0	0	0	0	TRUE	O94905	ERLN2_HUMAN	ERLIN2
239	1065590	801466	1375010	3351840	2585480	2900900	0	0	0	0	0	0	TRUE	O94907	DKK1_HUMAN	DKK1
240	0	0	0	40809.1	0	58120.9	53233.2	79859.4	92159.6	0	61014.8	56087.4	TRUE	O94910	AGRL1_HUMAN	ADGRL1
241	0	0	0	0	0	0	0	0	0	0	0	0	TRUE	O94919	ENDD1_HUMAN	ENDOD1
242	1022250	966437	882909	1123050	1332180	1439430	0	418852	0	265225	0	0	TRUE	O94923	GLCE_HUMAN	GLCE
243	0	0	0	0	0	0	0	0	0	0	0	0	TRUE	O94929	ABLM3_HUMAN	ABLIM3
244	4125920	3734110	3564710	9994790	8321770	8259990	1333670	1811290	1892910	1437700	2005060	1377460	TRUE	O94985	CSTN1_HUMAN	CLSTN1
245	0	0	0	0	0	0	0	0	0	0	0	0	TRUE	O94991	SLIK5_HUMAN	SLITRK5
246	273809	0	0	0	400513	0	2099970	1751850	1721370	1941180	1814790	1059280	TRUE	O95045	UPP2_HUMAN	UPP2
247	25489400	27120900	28489200	106392000	88191700	118316000	3581200	0	2457730	5630830	0	4094660	TRUE	O95084	PRS23_HUMAN	PRSS23
248	53522.9	58361.3	61992.4	55817.3	59903.8	71368	0	0	0	0	0	0	TRUE	O95150	TNF15_HUMAN	TNFSF15
249	11785.4	6371.78	10723.2	0	0	0	0	0	0	0	0	0	TRUE	O95182	NDUA7_HUMAN	NDUFA7
250	0	0	0	0	0	0	0	15266000	4975800	0	0	9203250	TRUE	O95185	UNC5C_HUMAN	UNC5C
251	0	0	10070.7	0	0	0	0	0	0	0	0	0	TRUE	O95249	GOSR1_HUMAN	GOSR1
252	0	0	5443.39	21820.2	53413.9	23483	0	0	0	0	0	0	TRUE	O95274	LYPD3_HUMAN	LYPD3
253	58613.2	48238.1	37139.3	41881	42536.4	48664.2	63748.7	55799.2	92086.8	62650.6	59644.8	55403.7	TRUE	O95297	MPZL1_HUMAN	MPZL1
254	340201	333180	358385	0	0	344420	0	0	0	0	0	0	TRUE	O95299	NDUAA_HUMAN	NDUFA10
255	1375840	1435930	1310480	2802390	2507940	1648540	1191090	3563950	3790150	1979230	4135450	3440440	TRUE	O95302	FKBP9_HUMAN	FKBP9
256	1517450	1363460	1463720	687567	1087170	999656	903386	1329500	1194210	1307700	2133440	1075220	TRUE	O95336	6PGL_HUMAN	PGLS
257	149566	145124	160317	0	0	0	0	0	0	0	0	0	TRUE	O95352	ATG7_HUMAN	ATG7
258	420615	399019	424036	266523	203016	0	0	229917	438513	259283	446742	143263	TRUE	O95372	LYPA2_HUMAN	LYPLA2
259	7212.43	3817.99	0	0	0	0	0	0	0	0	0	0	TRUE	O95390	GDF11_HUMAN	GDF11
260	0	0	0	0	0	0	0	0	0	0	0	0	TRUE	O95395	GCNT3_HUMAN	GCNT3
261	13928.2	12085.4	12372.6	0	19031.3	0	0	0	0	0	0	0	TRUE	O95407	TNF6B_HUMAN	TNFRSF6B
262	4801.38	2744.44	7725.55	27433.5	27642.4	32560.5	0	68700.8	37140.6	49889.6	0	0	TRUE	O95428	PPN_HUMAN	PAPLN
263	451879	74905.1	0	481254000	411246000	428462000	0	0	0	72560000	149738000	99599200	TRUE	O95445	APOM_HUMAN	APOM
264	0	0	0	0	0	0	0	0	0	0	0	0	TRUE	O95470	SGPL1_HUMAN	SGPL1
265	0	0	0	0	0	0	0	0	0	0	0	0	TRUE	O95476	CNEP1_HUMAN	CTDNEP1
266	6236.5	3744.63	3096.92	0	0	0	0	0	0	0	0	0	TRUE	O95478	NSA2_HUMAN	NSA2
267	236959	199846	209011	0	242060	169046	215448	243521	306578	0	293308	251324	TRUE	O95479	G6PE_HUMAN	H6PD
268	311571	300661	272976	0	0	0	0	0	0	0	0	0	TRUE	O95486	SC24A_HUMAN	SEC24A
269	50419.3	50180.9	50889	0	0	0	0	0	0	0	73605.2	0	TRUE	O95490	AGRL2_HUMAN	ADGRL2
270	10410800	5711910	6330220	22451100	26453500	12308900	21662700	8354990	5692930	31680400	35354400	23257400	TRUE	O95497	VNN1_HUMAN	VNN1
271	0	0	7451.24	0	0	0	49230.7	124303	69517.8	61967.8	117509	84870.6	TRUE	O95502	NPTXR_HUMAN	NPTXR
272	217019	242133	245675	112932	108293	0	0	0	0	0	0	0	TRUE	O95571	ETHE1_HUMAN	ETHE1
273	829785	1061700	1043740	472112	0	482762	0	0	0	0	0	0	TRUE	O95573	ACSL3_HUMAN	ACSL3
274	91296	95279.5	100439	273060	197718	271896	132751	106581	113369	100363	131798	45899.7	TRUE	O95633	FSTL3_HUMAN	FSTL3
275	0	0	0	0	0	0	0	0	0	0	0	0	TRUE	O95639	CPSF4_HUMAN	CPSF4
276	997305	885396	1170970	0	0	2513760	0	0	0	0	0	0	TRUE	O95721	SNP29_HUMAN	SNAP29
277	0	0	0	0	0	0	0	0	0	0	0	0	TRUE	O95816	BAG2_HUMAN	BAG2
278	6425890	5588830	7595510	42963600	38521900	46469400	35262200	56507300	60804100	61470800	53408300	62417400	TRUE	O95834	EMAL2_HUMAN	EML2
279	226750	230329	211589	179210	226447	233941	312695	410527	404549	266051	396457	271641	TRUE	O95861	BPNT1_HUMAN	BPNT1
280	652378	648947	562741	395024	366645	345906	187821	194005	0	221512	277986	189416	TRUE	O95881	TXD12_HUMAN	TXNDC12
281	0	9807.73	0	0	0	0	0	0	0	0	0	0	TRUE	O95965	ITGBL_HUMAN	ITGBL1
282	2164240	2002960	2096830	7063340	3958420	5044330	2363390	5150960	2541770	2519670	5235740	3665670	TRUE	O95967	FBLN4_HUMAN	EFEMP2
283	24584.5	33125	27040	86548.3	197290	105788	28300.2	0	69204.7	0	39650.7	0	TRUE	O95969	SG1D2_HUMAN	SCGB1D2
284	157599	133573	147035	721332	541091	669745	703899	925643	881706	713843	823819	784582	TRUE	O95980	RECK_HUMAN	RECK
285	171080	259731	257057	448745	163201	302271	612928	983185	1050010	874109	1351990	1213340	TRUE	O95989	NUDT3_HUMAN	NUDT3
286	236866	213949	203556	139648	131073	124827	88283.6	105786	110407	92279.1	125790	86525.6	TRUE	P00387	NB5R3_HUMAN	CYB5R3
287	1065260	1072880	991562	2929470	2617230	2628440	3034940	5739830	5719090	4420840	8499330	6911950	TRUE	P00441	SODC_HUMAN	SOD1
288	1960170	1790450	2062890	5970860	6169930	5632300	6795860	13656700	14428000	7109220	13720000	10594400	TRUE	P00450	CERU_HUMAN	CP
289	5212570	2600880	0	0	0	12105700	27345100	47346200	31185500	33354000	46304500	44187000	TRUE	P00451	FA8_HUMAN	F8
290	1853070	1962300	1617260	11919300	9475980	9308220	13591300	25988700	26115800	20195100	30517500	22385500	TRUE	P00488	F13A_HUMAN	F13A1
291	5867220	5125570	5059450	6919190	7267790	7028220	8263390	11880600	13479100	7091470	14163000	9794230	TRUE	P00492	HPRT_HUMAN	HPRT1
292	605005	513214	592885	4839780	3489680	3445450	4728870	8839800	8383200	5684860	10413900	8189950	TRUE	P00533	EGFR_HUMAN	EGFR
293	1154530	1100460	1252720	845657	1129600	903296	621820	860409	858508	691806	927271	969850	TRUE	P00568	KAD1_HUMAN	AK1
294	30685300	21847300	33261800	205552000	191426000	216384000	272666000	334734000	265147000	271126000	292382000	243574000	TRUE	P00734	THRB_HUMAN	F2
295	145138	93921	120458	435455	617862	450953	0	937804	517503	676607	935676	0	TRUE	P00736	C1R_HUMAN	C1R
296	176736	176462	151220	10493300	8720570	8708180	1060360	954483	1141980	2563210	4148450	2993760	TRUE	P00738	HPT_HUMAN	HP
297	0	0	0	651544	580201	915348	0	0	0	195162	375455	222474	TRUE	P00739	HPTR_HUMAN	HPR
298	712345	620025	619163	2914440	2357230	2597250	4156830	6487460	5407270	5210580	5831090	3462140	TRUE	P00740	FA9_HUMAN	F9
299	2670650	2411620	3470390	9553350	11276400	14276300	14088300	10397100	10663400	9124900	15519700	11324900	TRUE	P00742	FA10_HUMAN	F10
300	938964	817835	795726	4132520	2907110	3674780	5182730	3943940	4878960	5642490	5178250	4865480	TRUE	P00746	CFAD_HUMAN	CFD
301	8596870	7694720	8119640	38035400	37284700	26290100	36286600	42106700	33207000	34449600	49581600	41677800	TRUE	P00747	PLMN_HUMAN	PLG
302	0	0	0	1765730	1033300	884860	0	0	0	0	0	0	TRUE	P00748	FA12_HUMAN	F12
303	2223260	0	0	0	0	0	0	0	0	0	0	0	TRUE	P00749	UROK_HUMAN	PLAU
304	2138210	1935450	1958860	4879810	4459670	4867980	219579	1996520	2117380	0	0	0	TRUE	P00750	TPA_HUMAN	PLAT
305	3292360	3958870	4144960	15191600	14855200	14763200	14715800	17959100	20252900	11612800	33269200	22689900	TRUE	P00751	CFAB_HUMAN	CFB
306	0	0	0	0	0	0	0	0	0	0	0	0	TRUE	P00915	CAH1_HUMAN	CA1
307	10763000	11578300	10699700	36575700	25374600	13304000	55540300	22126900	12148400	35452900	20329300	27663300	TRUE	P01008	ANT3_HUMAN	SERPINC1
308	402644	325947	366384	49495800	48140100	46933000	2398110	0	0	15732600	22437400	14646200	TRUE	P01009	A1AT_HUMAN	SERPINA1
309	2566080	137056	2175980	7788740	7775280	6815970	0	0	0	1817090	3695360	1712080	TRUE	P01011	AACT_HUMAN	SERPINA3
310	0	0	0	1640960	1393220	1670080	0	0	0	406909	550507	425006	TRUE	P01019	ANGT_HUMAN	AGT
311	221835000	262492000	248476000	737403000	617351000	582919000	824987000	1442300000	943364000	1135360000	1405630000	1229160000	TRUE	P01023	A2MG_HUMAN	A2M
312	17187000	16300200	22369200	466709000	434624000	444743000	42750200	51195900	45450000	145385000	230639000	163129000	TRUE	P01024	CO3_HUMAN	C3
313	6003430	5686330	5471620	21566900	19883800	21693700	33648300	47476200	32702400	30932400	47265200	32008600	TRUE	P01031	CO5_HUMAN	C5
314	12767700	14836200	11755700	27753600	37250900	27406700	2215830	3966840	2450400	2458610	3159830	2407720	TRUE	P01033	TIMP1_HUMAN	TIMP1
315	26282400	23630500	25377200	63943900	49849500	62149900	1520950	1485850	1719880	1708440	1541040	1314470	TRUE	P01034	CYTC_HUMAN	CST3
316	29575.2	48765.3	174701	0	181519	82840.8	98238.4	0	0	0	0	0	TRUE	P01037	CYTN_HUMAN	CST1
317	1103830	424643	0	12003900	8191800	8395400	4678360	5708310	5824500	3274350	5947630	2936580	TRUE	P01042	KNG1_HUMAN	KNG1
318	2972420	3334210	1363410	1499830	1293930	0	0	0	1069980	0	1196400	791976	TRUE	P01112	RASH_HUMAN	HRAS
319	3964950	840687	1830370	0	2382890	1779730	1988890	1604310	1929600	0	0	0	TRUE	P01116	RASK_HUMAN	KRAS
320	568268	576017	796203	1001780	1357620	892255	0	0	0	0	0	0	TRUE	P01127	PDGFB_HUMAN	PDGFB
321	4089980	3754760	4350540	3516830	5702160	6045560	0	3302850	2964350	2649060	3735170	2600630	TRUE	P01130	LDLR_HUMAN	LDLR
322	425042	377515	377531	1029080	975335	957737	335417	269656	243125	335966	383941	332914	TRUE	P01137	TGFB1_HUMAN	TGFB1
323	0	0	0	0	0	0	0	0	0	0	0	0	TRUE	P01210	PENK_HUMAN	PENK
324	258706	213627	271421	1558760	1511400	1823260	2098890	3672550	2829440	1976300	3692550	1955010	TRUE	P01266	THYG_HUMAN	TG
325	3514820	3844670	3652870	13057000	17586000	17818900	25093500	39997500	31785900	25496300	17482800	24406200	TRUE	P01344	IGF2_HUMAN	IGF2
326	267403	279400	315255	2409070	2306050	2454820	1445560	3828970	4169860	1808860	3887770	3689880	TRUE	P01591	IGJ_HUMAN	JCHAIN
327	0	0	0	784256	621289	537091	0	0	0	0	0	0	TRUE	P01599	KV117_HUMAN	IGKV1-17
328	0	0	0	669699	728975	610710	0	0	0	0	0	0	TRUE	P01602	KV105_HUMAN	IGKV1-5
329	0	0	0	0	0	0	0	0	0	0	0	0	TRUE	P01619	KV320_HUMAN	IGKV3-20
330	0	0	0	565036	420640	822557	0	0	0	151205	140338	139455	TRUE	P01700	LV147_HUMAN	IGLV1-47
331	0	0	0	37956.4	0	71835.3	0	0	0	0	0	0	TRUE	P01703	LV140_HUMAN	IGLV1-40
332	0	0	0	1255640	1239760	1390530	0	0	0	415161	499824	507992	TRUE	P01714	LV319_HUMAN	IGLV3-19
333	0	0	0	204471	155848	120980	0	0	0	0	0	0	TRUE	P01718	LV327_HUMAN	IGLV3-27
334	0	0	0	1202610	1564290	772184	0	0	0	365555	696006	793267	TRUE	P01764	HV323_HUMAN	IGHV3-23
335	0	0	0	6881560	8295640	7016610	0	0	0	0	2127340	0	TRUE	P01780	HV307_HUMAN	IGHV3-7
336	0	0	0	0	0	0	0	0	0	0	0	0	TRUE	P01817	HV205_HUMAN	IGHV2-5
337	0	1101310	852076	1580460	0	0	0	0	0	0	0	0	TRUE	P01833	PIGR_HUMAN	PIGR
338	0	1337920	0	189250000	177612000	162714000	1188100	0	0	31630000	58125700	27529700	TRUE	P01834	IGKC_HUMAN	IGKC
339	0	0	0	0	0	0	0	0	0	0	0	0	TRUE	P01854	IGHE_HUMAN	IGHE
340	226724	223309	248265	60256500	55282300	48891000	392808	359384	513337	15608400	19186400	14408900	TRUE	P01857	IGHG1_HUMAN	IGHG1
341	168526	702071	476852	45145300	40327500	49086400	234428	0	772595	12085500	10248500	11394500	TRUE	P01859	IGHG2_HUMAN	IGHG2
342	86444.4	104475	88894.6	14293100	12724100	12102900	0	0	0	5903580	7870620	5321510	TRUE	P01860	IGHG3_HUMAN	IGHG3
343	425531	458660	602631	7300480	6902730	3152710	1647970	3017340	2516700	2227370	4021180	3056920	TRUE	P01861	IGHG4_HUMAN	IGHG4
344	0	60654.6	0	1486580	1402990	1419610	0	0	0	617547	464794	525705	TRUE	P01871	IGHM_HUMAN	IGHM
345	318990	314540	345937	46797300	49537800	45036200	1777410	0	0	5034940	7081950	5403930	TRUE	P01876	IGHA1_HUMAN	IGHA1
346	0	0	0	0	0	0	0	0	0	0	0	0	TRUE	P01880	IGHD_HUMAN	IGHD
347	12290300	10287500	12569600	50918000	54517100	52190000	57427600	81407900	58467400	67948900	89431000	53816700	TRUE	P02452	CO1A1_HUMAN	COL1A1
348	1713200	1221750	1712240	7939180	8057900	7578100	7597380	13851700	9280530	9991510	18764700	15616800	TRUE	P02458	CO2A1_HUMAN	COL2A1
349	10657500	12079900	10386100	53136500	51168300	57523600	59255600	80785500	75235800	63730300	68825200	66588300	TRUE	P02461	CO3A1_HUMAN	COL3A1
350	1248540	979010	1185880	2720850	1934500	1871340	491282	760026	783902	806656	1330480	661998	TRUE	P02462	CO4A1_HUMAN	COL4A1
351	0	0	0	0	0	0	0	0	0	0	0	0	TRUE	P02511	CRYAB_HUMAN	CRYAB
352	833508	578961	867590	345674000	300234000	321624000	13761700	17109000	16455000	102715000	122808000	95180700	TRUE	P02647	APOA1_HUMAN	APOA1
353	2036760	5111790	5244850	1793390000	1674930000	1565980000	25174300	68195600	69523900	336786000	605795000	391634000	TRUE	P02649	APOE_HUMAN	APOE
354	113405	0	0	159624000	275945000	271568000	315617	0	0	77612700	101162000	88219800	TRUE	P02652	APOA2_HUMAN	APOA2
355	747563	0	432454	1688590000	1752550000	1264440000	2820150	0	0	273514000	426046000	340001000	TRUE	P02654	APOC1_HUMAN	APOC1
356	169174	83858.6	297646	1211960000	1002900000	1206500000	3537600	3323210	5211900	209740000	227726000	181063000	TRUE	P02655	APOC2_HUMAN	APOC2
357	1199680	1146520	1043880	1231090000	1549350000	1859060000	30491500	27028100	36550200	273977000	422792000	319063000	TRUE	P02656	APOC3_HUMAN	APOC3
358	404642	293915	422468	1252860	947675	1288010	674197	2539560	616905	614814	831932	630101	TRUE	P02671	FIBA_HUMAN	FGA
359	573424	394479	564959	4037760	3547920	3793550	4697750	3978860	2827760	3245340	4624460	3641690	TRUE	P02675	FIBB_HUMAN	FGB
360	2753430	2681540	3321540	19429600	18879100	17724600	10472100	13930400	14892900	12071500	20401400	15346700	TRUE	P02679	FIBG_HUMAN	FGG
361	69223.6	1516030	79044.7	184044	253199	267870	94960.1	0	137722	116638	0	111986	TRUE	P02686	MBP_HUMAN	MBP
362	0	0	0	0	36675.2	25264.4	0	0	0	0	0	0	TRUE	P02741	CRP_HUMAN	CRP
363	0	0	0	954449	943949	925211	0	0	0	263563	353892	329701	TRUE	P02743	SAMP_HUMAN	APCS
364	0	0	0	0	0	0	0	0	0	0	0	0	TRUE	P02745	C1QA_HUMAN	C1QA
365	0	0	0	0	246502	245960	0	0	0	0	0	0	TRUE	P02746	C1QB_HUMAN	C1QB
366	0	0	0	239703	0	0	0	0	0	0	572349	0	TRUE	P02747	C1QC_HUMAN	C1QC
367	12668600	8915860	7722810	41989700	23248900	44121800	40817600	78292000	39171300	37680800	28452500	40533200	TRUE	P02748	CO9_HUMAN	C9
368	12477700	15821900	17213100	58335000	54631300	94995000	31433300	73816100	97781500	47483600	82576900	40096500	TRUE	P02749	APOH_HUMAN	APOH
369	0	0	0	224320	93082.2	195668	0	0	0	0	0	0	TRUE	P02750	A2GL_HUMAN	LRG1
370	61262500	54810400	58925200	122926000	114608000	128233000	35111000	50416400	43251100	35201900	54182700	40097100	TRUE	P02751	FINC_HUMAN	FN1
371	17880200	18163700	17373200	34500600	102467000	97323200	106500000	280712000	177629000	116203000	156308000	147071000	TRUE	P02753	RET4_HUMAN	RBP4
372	0	0	0	4351770	3734060	3457330	0	0	0	1106740	1358680	1087430	TRUE	P02760	AMBP_HUMAN	AMBP
373	188428	139826	168601	7492520	6103440	8127530	411420	0	0	2541150	2780820	2637170	TRUE	P02763	A1AG1_HUMAN	ORM1
374	1577240000	1163800000	1556020000	5546730000	5098760000	5985290000	5331500000	9486100000	6536710000	4668660000	9327970000	5720120000	TRUE	P02765	FETUA_HUMAN	AHSG
375	183453	261546	212967	14123600	12655500	11594600	512219	399344	658358	3137850	2831940	2862340	TRUE	P02766	TTHY_HUMAN	TTR
376	2331430000	2303540000	2906930000	64575900000	57215100000	69398900000	19761500000	26021800000	19909900000	43139400000	77183400000	54929200000	TRUE	P02768	ALBU_HUMAN	ALB
377	253205000	221137000	209959000	1907180000	1105140000	1218940000	1483610000	3918420000	3136070000	1414590000	4109920000	2108180000	TRUE	P02771	FETA_HUMAN	AFP
378	22000100	16786500	14698000	65751200	68381800	74686600	48599500	78118900	76469000	72705900	81610600	60784000	TRUE	P02774	VTDB_HUMAN	GC
379	0	0	0	931889	599788	604189	0	0	0	179112	236278	163353	TRUE	P02775	CXCL7_HUMAN	PPBP
380	0	0	0	228395	206374	279476	0	0	0	35763.4	109050	91408.9	TRUE	P02776	PLF4_HUMAN	PF4
381	97513.4	82790.3	71729.5	197265	224386	175137	262136	250947	260918	261158	372730	0	TRUE	P02786	TFR1_HUMAN	TFRC
382	14153200	9652760	17091900	85746700	86532000	86697100	41530600	11475800	12015800	16730900	32876800	19288800	TRUE	P02787	TRFE_HUMAN	TF
383	1082180000	911855000	791162000	2705280000	3889130000	3601360000	3266500000	6401690000	8555810000	8105440000	10638200000	7427430000	TRUE	P02788	TRFL_HUMAN	LTF
384	187423	141721	221994	11036000	10349100	10808800	2193950	2187400	1841540	3429290	4677120	9239470	TRUE	P02790	HEMO_HUMAN	HPX
385	3354670	2327790	3085350	5614640	4505400	5244630	4474330	10034300	9473790	6790310	10926800	10117700	TRUE	P02794	FRIH_HUMAN	FTH1
386	11134	23334.1	51057.3	65161.6	78147.1	0	56259.1	0	0	0	0	57133.7	TRUE	P02810	PRPC_HUMAN	PRH1
387	109098	109769	165227	0	0	0	0	0	0	0	0	0	TRUE	P03905	NU4M_HUMAN	MT-ND4
388	335725	445859	429068	0	0	0	0	0	0	0	0	0	TRUE	P03928	ATP8_HUMAN	MT-ATP8
389	156334	127321	139673	324708	241686	0	0	0	0	0	0	0	TRUE	P03950	ANGI_HUMAN	ANG
390	296550	355902	283356	2069060	1688000	2000600	1935720	3410840	2814040	2391510	4041050	2676090	TRUE	P03951	FA11_HUMAN	F11
391	1119900	1040310	728899	3945950	4680640	5827250	4447710	9020650	5710940	2870440	6677880	4589690	TRUE	P03952	KLKB1_HUMAN	KLKB1
392	72685900	55801900	60599500	172196000	180367000	180833000	13626100	17283500	19372700	13209100	19436800	12137600	TRUE	P03956	MMP1_HUMAN	MMP1
393	740275	627238	1413310	6505820	5029720	4039030	2906090	1666240	1130710	1051930	1221150	1339450	TRUE	P03973	SLPI_HUMAN	SLPI
394	9058170	6629720	7506930	53269400	40281900	42423500	70690900	86288600	0	63497500	99493900	82090500	TRUE	P04003	C4BPA_HUMAN	C4BPA
395	1382500	1143110	1256390	8729020	9473370	8853890	2493090	5699630	2960390	3868270	7323870	4644580	TRUE	P04004	VTNC_HUMAN	VTN
396	1096220	1001770	1193270	2155830	2511530	2073250	975673	1128760	1477680	1254260	1516930	1424880	TRUE	P04062	GBA1_HUMAN	GBA1
397	112651	0	0	0	146132	140762	86679.6	0	0	106193	0	0	TRUE	P04066	FUCO_HUMAN	FUCA1
398	0	0	0	0	0	0	0	0	0	0	0	0	TRUE	P04070	PROC_HUMAN	PROC
399	6319970	5737370	6638750	2723680	3917360	3168920	1947750	1335810	1173080	889599	1108510	696946	TRUE	P04083	ANXA1_HUMAN	ANXA1
400	212304	230486	139246	647267	490249	833695	0	0	0	0	0	0	TRUE	P04085	PDGFA_HUMAN	PDGFA
401	93409.8	83651.4	116156	197887	128186	124821	50468.7	0	0	61864.7	0	127761	TRUE	P04156	PRIO_HUMAN	PRNP
402	1505110	1435060	1531460	11429800	9634970	9363560	4792690	5104130	7048030	4629890	6067250	3887540	TRUE	P04180	LCAT_HUMAN	LCAT
403	0	1262090	0	0	0	0	0	0	0	0	0	0	TRUE	P04183	KITH_HUMAN	TK1
404	0	0	0	1933870	1532810	2103650	0	0	0	499598	0	0	TRUE	P04196	HRG_HUMAN	HRG
405	0	0	0	18926.5	0	17743.9	0	0	0	0	0	0	TRUE	P04216	THY1_HUMAN	THY1
406	0	0	0	4659880	5480370	5750360	0	0	0	994003	1454120	1166190	TRUE	P04217	A1BG_HUMAN	A1BG
407	56107600	51979100	53041700	91351800	80908600	86158500	5154210	7695430	7427520	4555200	7553140	5221020	TRUE	P04275	VWF_HUMAN	VWF
408	128506	52834.6	45415.1	92183.3	181491	79072.9	412616	112104	202927	109253	165582	438632	TRUE	P04278	SHBG_HUMAN	SHBG
409	95074.2	0	0	0	0	0	0	0	0	0	0	0	TRUE	P04279	SEMG1_HUMAN	SEMG1
410	0	0	0	0	0	0	0	0	0	0	0	0	TRUE	P04430	KV116_HUMAN	IGKV1-16
411	3219230	2295540	2639140	5992960	6216800	6657590	0	0	145228	752305	854417	1192000	TRUE	P04439	HLAA_HUMAN	HLA-A
412	1403230	1661250	1560140	2077330	2011740	1931650	1066160	1795220	1923910	1765500	1766050	2021970	TRUE	P04632	CPNS1_HUMAN	CAPNS1
413	11584000	17503900	18046600	12477100	11188000	10354500	3945470	6080130	5267620	4337720	7449700	6676040	TRUE	P04792	HSPB1_HUMAN	HSPB1
414	3191470	3569390	3553990	1537660	2256480	2431480	754865	959032	822979	678532	1071400	949079	TRUE	P04843	RPN1_HUMAN	RPN1
415	457624	519889	501713	434566	401836	278260	283163	99334.4	200033	134992	251402	300349	TRUE	P04844	RPN2_HUMAN	RPN2
416	4631280	4933320	4939730	3819750	4396290	4232190	1980160	2155990	2474270	2012450	3356240	2999750	TRUE	P04899	GNAI2_HUMAN	GNAI2
417	45678.8	43074.4	65608.7	292176	252680	285784	1363690	1350260	465187	867404	1319760	946492	TRUE	P05019	IGF1_HUMAN	IGF1
418	210097	271720	238136	0	0	0	0	0	0	0	0	0	TRUE	P05026	AT1B1_HUMAN	ATP1B1
419	10749200	9746840	10738700	17493000	14068600	15366900	498879	799433	1260360	921589	722073	1333570	TRUE	P05067	A4_HUMAN	APP
420	1307810	630423	715955	753290000	1105710000	1040970000	1568720	852610	1210090	129618000	316137000	197600000	TRUE	P05090	APOD_HUMAN	APOD
421	89825.6	80349.6	85938.3	49032.9	44403.6	50890.8	0	0	0	0	0	0	TRUE	P05091	ALDH2_HUMAN	ALDH2
422	967483	1108770	947719	2194510	2097180	2202680	1216850	1339390	2206500	1237590	2189290	1057090	TRUE	P05106	ITB3_HUMAN	ITGB3
423	81840.6	152422	173711	431194	1040020	1483590	748975	209396	204816	226318	180253	349357	TRUE	P05109	S10A8_HUMAN	S100A8
424	10637600	9003590	11857200	15782500	14521000	14435100	0	0	0	0	3336490	0	TRUE	P05120	PAI2_HUMAN	SERPINB2
425	183003000	148212000	146291000	470549000	392949000	392300000	28257600	45172900	35286800	21216100	34529300	28812600	TRUE	P05121	PAI1_HUMAN	SERPINE1
426	36094.6	32118.7	39119.5	169442	0	0	0	0	0	0	0	0	TRUE	P05154	IPSP_HUMAN	SERPINA5
427	0	0	0	2957460	2365750	2737920	0	0	0	565980	648345	672807	TRUE	P05155	IC1_HUMAN	SERPING1
428	9552720	9228340	8283460	42017000	49128400	73344800	27934500	66083800	54618900	52846700	72611900	60624000	TRUE	P05156	CFAI_HUMAN	CFI
429	1091510	1072830	1105530	4866610	4240590	3249370	4158390	2818650	3546450	3622630	4329530	3494760	TRUE	P05160	F13B_HUMAN	F13B
430	177742	181922	155680	0	0	0	0	0	0	0	0	206095	TRUE	P05161	ISG15_HUMAN	ISG15
431	0	0	9364.96	0	69488	24081	24707.4	0	0	0	0	0	TRUE	P05164	PERM_HUMAN	MPO
432	37542.1	66318.8	92260.1	0	0	0	0	0	0	0	0	0	TRUE	P05166	PCCB_HUMAN	PCCB
433	0	7196.61	10327.2	211820	0	0	0	0	0	0	0	0	TRUE	P05186	PPBT_HUMAN	ALPL
434	0	0	0	0	0	0	0	0	0	0	0	0	TRUE	P05231	IL6_HUMAN	IL6
435	117548	128561	157197	241402	267149	279567	0	0	37556.7	0	0	0	TRUE	P05305	EDN1_HUMAN	EDN1
436	261386	357310	361959	352158	174094	294324	0	0	0	0	286892	0	TRUE	P05362	ICAM1_HUMAN	ICAM1
437	14168400	12681300	13253800	57224300	60193200	62217200	26223600	107838000	100473000	54390000	137554000	92816400	TRUE	P05452	TETN_HUMAN	CLEC3B
438	2120200	1604550	1894120	17706300	14386000	2490470	13432400	26594000	16926200	18828700	21024400	16082400	TRUE	P05543	THBG_HUMAN	SERPINA7
439	13376900	8792770	24418500	141184000	119268000	109154000	131560000	209039000	143585000	161524000	259665000	223085000	TRUE	P05546	HEP2_HUMAN	SERPIND1
440	1453550	1523590	1469930	2194300	2025550	2482290	938705	1236740	1198640	946684	1495290	1034610	TRUE	P05556	ITB1_HUMAN	ITGB1
441	815498	4256290	623494	0	0	0	0	2447350	3719720	0	0	4790520	TRUE	P05783	K1C18_HUMAN	KRT18
442	5679770	5251200	5081250	13462100	13273300	13138200	9412110	16476200	15596200	12187200	18614500	13597600	TRUE	P05997	CO5A2_HUMAN	COL5A2
443	128602	47975.1	79593.5	247460	199017	333950	191089	0	0	219777	0	231442	TRUE	P06276	CHLE_HUMAN	BCHE
444	561219	479196	539742	1092140	1291420	952454	0	0	0	0	0	0	TRUE	P06280	AGAL_HUMAN	GLA
445	0	0	0	795342	963114	850121	0	0	0	0	0	0	TRUE	P06310	KV230_HUMAN	IGKV2-30
446	191497	0	120868	1037880	1460320	458017	0	175487	300816	0	599809	284386	TRUE	P06312	KV401_HUMAN	IGKV4-1
447	37163200	32215700	34262100	207381000	174154000	174816000	163767000	290924000	236858000	192324000	320556000	233818000	TRUE	P06396	GELS_HUMAN	GSN
448	212724	155962	185550	1292280	1124030	1073990	1260410	1378840	1318490	1036750	1837750	1165660	TRUE	P06681	CO2_HUMAN	C2
449	407068	528458	825215	1790860	4040110	7795840	1005560	0	1510260	146303	296819	924971	TRUE	P06702	S10A9_HUMAN	S100A9
450	2563050	2614630	2578430	18465900	14314500	16282700	5610280	5123880	5851960	6682560	12485100	8771820	TRUE	P06727	APOA4_HUMAN	APOA4
451	6700260	7760550	7506750	4083770	4625680	3731900	0	2915770	2338490	1671300	4252930	3055400	TRUE	P06730	IF4E_HUMAN	EIF4E
452	7098480	6446740	6649140	8370710	6419650	5501900	6740930	7370970	5552110	4356310	6182460	6455350	TRUE	P06744	G6PI_HUMAN	GPI
453	6635590	7111170	8921390	6038260	4670380	3081190	642880	1185560	1852280	1130250	2749660	911938	TRUE	P06748	NPM_HUMAN	NPM1
454	3941450	4185900	3718180	3564950	2386950	2970360	0	0	0	0	0	1566400	TRUE	P06756	ITAV_HUMAN	ITGAV
455	1418500	1069340	1230850	1622050	1239910	1040160	0	0	0	0	0	194964	TRUE	P06865	HEXA_HUMAN	HEXA
456	1683630	1334290	1495570	3470230	2999210	3429430	443297	785517	1129880	0	0	983742	TRUE	P07093	GDN_HUMAN	SERPINE2
457	1095470	907276	1063490	428722	489621	656604	382128	425899	264589	288086	318435	294565	TRUE	P07203	GPX1_HUMAN	GPX1
458	0	0	0	0	0	0	0	0	0	0	0	0	TRUE	P07204	TRBM_HUMAN	THBD
459	3267970	3015410	3342940	17944000	12091400	15409900	8596390	9182960	4367670	8824470	8954650	5785490	TRUE	P07205	PROS_HUMAN	PROS1
460	9740250	10279700	10640800	8783490	8705990	8095160	2956850	4118790	4581130	3582580	5457600	4285560	TRUE	P07206	PDIA1_HUMAN	P4HB
461	0	0	11698.4	0	242494	0	0	0	0	254320	0	0	TRUE	P07207	CSF1R_HUMAN	CSF1R
462	3220300	3533000	3002610	4840980	6854000	7125890	1237330	1092590	1081890	1217420	1686690	1568140	TRUE	P07208	CATD_HUMAN	CTSD
463	35038900	37136200	34689100	24689900	27503600	23080900	5682220	7170970	6775650	4991150	7785290	5279400	TRUE	P07209	ANXA2_HUMAN	ANXA2
464	0	0	0	561537	321132	467999	0	0	0	116239	495194	220598	TRUE	P07210	CO8A_HUMAN	C8A
465	3366760	3343240	3445890	18532000	13103000	17001000	18458100	33962500	35341100	25712000	47528800	27683600	TRUE	P07211	CO8B_HUMAN	C8B
466	0	0	0	0	0	0	0	0	0	0	0	0	TRUE	P07212	GP1BA_HUMAN	GP1BA
467	200539	0	0	130169	0	0	0	0	0	0	0	0	TRUE	P07213	CO8G_HUMAN	C8G
468	211589	166480	178413	410263	391026	613954	0	0	0	0	0	0	TRUE	P07214	PGS2_HUMAN	DCN
469	9445140	8036540	8401050	18428300	17173400	18607300	2941830	4285070	4516290	2860860	4866560	3267920	TRUE	P07215	SAP_HUMAN	PSAP
470	1891530	1671020	1834760	2125920	2165690	1869980	505797	768172	803309	920398	868914	912918	TRUE	P07216	HEXB_HUMAN	HEXB
471	4962710	4776820	5854370	11856200	11842000	8720400	0	0	0	0	0	0	TRUE	P07217	CATL1_HUMAN	CTSL
472	6464560	6546250	7073630	8643460	8413200	7412270	993756	1949390	1546970	1453510	2439530	1605110	TRUE	P07218	CATB_HUMAN	CTSB
473	21907.4	20335	20935.6	136655	88942	68504.4	106781	242396	211582	168495	278332	156390	TRUE	P07219	GALT_HUMAN	GALT
474	30509.8	39650.5	38216.7	36808.7	0	0	0	0	0	0	0	0	TRUE	P07220	QCR6_HUMAN	UQCRH
475	4728670	4436970	4311120	10636100	8747960	9711310	4276140	5946630	6337530	4493960	7020010	5424190	TRUE	P07221	LAMB1_HUMAN	LAMB1
476	0	0	0	1860870	1266740	1723930	0	0	0	167461	257566	190560	TRUE	P07222	PSPB_HUMAN	SFTPB
477	387794000	331280000	353417000	658173000	601622000	554787000	46737100	90485100	84148500	48796100	81571700	51410200	TRUE	P07223	TSP1_HUMAN	THBS1
478	4279210	2471670	4282390	9160130	16019800	10921600	627592	798156	782587	0	1271000	781879	TRUE	P07224	RNAS1_HUMAN	RNASE1
479	60819.4	45992.4	0	0	0	0	0	0	0	0	0	0	TRUE	P07225	IGF1R_HUMAN	IGF1R
480	2859090	2365630	2482800	14937300	12847000	11830000	16613900	18749300	14740600	14355400	17391300	15162700	TRUE	P07226	CO1A2_HUMAN	COL1A2
481	276086	323543	286089	375071	306448	431247	0	0	0	0	114130	0	TRUE	P07227	DAF_HUMAN	CD55
482	0	0	0	399690	273319	468726	0	0	0	62856.1	81338.9	49472.2	TRUE	P07228	CBG_HUMAN	SERPINA6
483	1096430	658995	963063	1475970	1205250	1075200	333852	0	0	0	0	341049	TRUE	P07229	4F2_HUMAN	SLC3A2
484	101158	126255	71647.4	0	0	0	0	0	0	0	0	0	TRUE	P07230	BGLR_HUMAN	GUSB
485	8746970	8742910	9049860	7634180	8204240	8964800	3396290	4898790	4372370	3774190	4637750	4526750	TRUE	P07231	HS90B_HUMAN	HSP90AB1
486	20285300	16766800	17101500	30961900	26808500	32361200	3502090	5297450	5309210	3409110	4310310	3551860	TRUE	P07232	MMP2_HUMAN	MMP2
487	0	0	0	0	0	14399.3	0	0	0	0	0	0	TRUE	P07233	SODE_HUMAN	SOD3
488	0	91244.3	109227	0	0	0	0	0	0	0	0	0	TRUE	P07234	NEP_HUMAN	MME
489	1044780	982150	1067980	3067200	3011670	2434120	0	433547	812783	403331	0	325236	TRUE	P07235	INHBA_HUMAN	INHBA
490	0	0	0	13065.5	0	0	0	0	0	0	0	0	TRUE	P07236	ITA2B_HUMAN	ITGA2B
491	5227100	6356800	12612900	2255550000	1973450000	1932630000	8321290	17521200	30870200	296705000	425138000	328475000	TRUE	P07237	APOA_HUMAN	LPA
492	0	0	0	1331100	1281130	906123	0	0	0	0	0	0	TRUE	P07238	CD14_HUMAN	CD14
493	4483760	3674350	3785650	8174560	7780710	7069950	1021720	1200480	1198440	929677	1251430	886241	TRUE	P07239	CO4A2_HUMAN	COL4A2
494	136839	163717	170404	156648	169004	171813	0	0	0	0	0	0	TRUE	P07240	RU2B_HUMAN	SNRPB2
495	539905	500522	467182	757477	1146410	886680	368984	772882	668432	473148	786411	584293	TRUE	P07241	MET_HUMAN	MET
496	1810110	1446620	0	0	0	0	0	3638680	3951900	0	0	3616180	TRUE	P07242	TRFM_HUMAN	MELTF
497	4263300	3593110	3468060	17310400	15443500	17428100	4480640	4922010	0	3483920	4865750	2684090	TRUE	P07243	CFAH_HUMAN	CFH
498	0	0	0	0	0	0	0	0	0	0	0	0	TRUE	P07244	FCG3A_HUMAN	FCGR3A
499	4433210	4536140	4684180	5267920	4750890	5618270	1642360	1992580	2021090	1523820	2418730	1610460	TRUE	P07245	ITA5_HUMAN	ITGA5
500	99668700	91569700	84801500	544098000	401400000	432862000	501037000	680992000	958393000	800573000	1060270000	657080000	TRUE	P07246	A2AP_HUMAN	SERPINF2
501	342534	349869	320529	439596	286259	240878	175593	147024	259907	187503	0	0	TRUE	P07247	RS17_HUMAN	RPS17
502	0	0	0	0	0	0	0	0	0	0	0	0	TRUE	P07248	FA7_HUMAN	F7
503	7429670	8513970	6294280	4166090	5068230	4197020	1112900	1561990	920782	1146480	2972690	1534510	TRUE	P07249	RSSA_HUMAN	RPSA
504	0	0	0	0	0	0	0	0	0	0	0	0	TRUE	P07250	IL6RA_HUMAN	IL6R
505	5398630	4767610	5357570	3080140	3380330	3802340	1404380	2161370	2064020	1646690	1918920	0	TRUE	P07251	CD63_HUMAN	CD63
506	100542	89185	121182	42381.4	56911.6	0	0	0	0	0	0	0	TRUE	P07252	SNRPA_HUMAN	SNRPA
507	355965	264777	190510	766600	867504	873678	1292080	1897550	1631970	1316420	343572	1447110	TRUE	P07253	FGF2_HUMAN	FGF2
508	8609.85	12418.1	14097.9	0	18460.6	16342.6	17823.2	19016	0	0	0	13063	TRUE	P07254	THIK_HUMAN	ACAA1
509	11261	14695.7	11916.6	0	0	0	0	0	0	0	0	0	TRUE	P07255	SRP19_HUMAN	SRP19
510	0	0	0	0	0	0	0	0	0	0	0	0	TRUE	P07256	DOPO_HUMAN	DBH
511	12667700	12361900	12231000	36541200	35969400	31179300	3161830	3640970	3680500	3190740	6531120	5243290	TRUE	P07257	MMP10_HUMAN	MMP10
512	39941.9	39980.3	67012.6	0	0	0	0	0	0	0	0	0	TRUE	P07258	GROA_HUMAN	CXCL1
513	22397600	23988300	23984400	18157100	12496300	15500000	1982260	4799470	3793320	2575050	4791330	3205870	TRUE	P07259	LEG1_HUMAN	LGALS1
514	1059770	1143830	1557500	585619	660857	810869	152674	166252	379279	132955	385181	135704	TRUE	P07260	HMGB1_HUMAN	HMGB1
515	38414100	32590100	33175700	81770900	69459800	81547200	14569400	29812600	30362600	19955600	33126300	20001200	TRUE	P07261	SPRC_HUMAN	SPARC
516	577718	585945	509283	824529	826780	832772	439035	589695	592917	485608	680826	403162	TRUE	P07262	TPM1_HUMAN	TPM1
517	1823850	2460480	2235970	0	1049140	0	475958	0	725781	0	0	0	TRUE	P07263	CLCA_HUMAN	CLTA
518	1062190	1373910	1257390	672843	837512	930579	572671	967687	840351	0	1045110	622327	TRUE	P07264	CLCB_HUMAN	CLTB
519	0	1897.14	2567.41	0	0	0	0	0	0	0	0	0	TRUE	P07265	CSF1_HUMAN	CSF1
520	76912.9	48712.9	56330	567352	599497	620595	1009150	807472	987955	692174	954646	893215	TRUE	P07266	PGFRB_HUMAN	PDGFRB
521	8301670	6014980	6528890	0	5361110	0	0	0	0	0	0	0	TRUE	P07267	RU2A_HUMAN	SNRPA1
522	147096	210254	187159	76982.5	826605	290920	0	0	0	0	0	0	TRUE	P07268	CATH_HUMAN	CTSH
523	0	0	0	2992480	3975790	3868710	0	0	0	0	0	0	TRUE	P07269	C1S_HUMAN	C1S
524	0	0	0	0	0	0	0	0	0	0	0	0	TRUE	P07270	CSF3_HUMAN	CSF3
525	26657.7	31138.9	23232.1	45322	45582.2	50723.9	0	0	0	0	0	0	TRUE	P07271	FURIN_HUMAN	FURIN
526	8335350	1832600	1226820	17882100	23267200	56714500	7406860	31689600	15856000	13485800	12573400	30874500	TRUE	P07272	CO4A_HUMAN	C4A
527	20506900	19436500	21002000	204487000	200923000	196525000	70568800	74486600	64018500	73305600	111844000	76059900	TRUE	P07273	CO4B_HUMAN	C4B
528	0	0	0	0	0	0	0	0	0	0	0	0	TRUE	P07274	FBSP1_HUMAN	FBXO45
529	0	0	0	3063230	3509080	3198550	0	0	0	12666200	6015040	4775130	TRUE	P07275	SAA1_HUMAN	SAA1
530	0	0	0	92902.3	153701	195114	0	0	0	814405	935325	1024550	TRUE	P07276	SAA2_HUMAN	SAA2
531	137507	0	0	31489200	24472000	22270300	0	0	0	3903460	5246420	3431040	TRUE	P07277	IGLC3_HUMAN	IGLC3
532	6515.64	8868.04	14201.3	0	58082	0	0	0	0	0	0	0	TRUE	P07278	SLUR2_HUMAN	SLURP2
533	0	2343310	0	0	0	0	0	0	0	0	0	0	TRUE	P07279	VSIG8_HUMAN	VSIG8
534	21410.9	18771.8	19113.7	0	0	0	0	0	0	0	0	0	TRUE	P07280	RPAC2_HUMAN	POLR1D
535	996978	948507	1072250	0	0	0	0	0	0	0	0	0	TRUE	P07281	GAL3A_HUMAN	GATD3
536	0	0	0	0	0	0	0	0	0	0	0	0	TRUE	P07282	HV383_HUMAN	IGHV3-38-3
537	5331.46	4725.45	5526.66	0	0	0	0	0	0	0	0	0	TRUE	P07283	ADX_HUMAN	FDX1
538	8214680	6791250	5907620	11487200	11948000	10911200	0	0	0	0	0	0	TRUE	P07284	SRGN_HUMAN	SRGN
539	155307	130905	160652	344289	311783	407274	0	0	0	0	0	0	TRUE	P07285	IL8_HUMAN	CXCL8
540	152577	142238	139656	108406	105106	90948.7	0	0	0	0	68536.3	60666.2	TRUE	P07286	LYAG_HUMAN	GAA
541	22866.1	24310.1	28696.4	0	22940.4	22956.2	0	0	0	0	0	0	TRUE	P07287	RRAS_HUMAN	RRAS
542	310934	266697	312656	484125	367412	425629	0	0	0	0	0	0	TRUE	P07288	HLAC_HUMAN	HLA-C
543	83664.6	0	135870	1038560	764916	725119	3538840	5797660	4899940	3262360	4006990	3893360	TRUE	P07289	OSTP_HUMAN	SPP1
544	1927610	1678620	1927160	4146090	4017530	4086480	3249660	4668240	4156060	3147280	5770190	3859080	TRUE	P07290	PTPRF_HUMAN	PTPRF
545	322423	328855	487359	428553	343342	301848	241998	366975	271596	203186	343428	331353	TRUE	P07291	THIO_HUMAN	TXN
546	239732	235767	237505	0	103592	65432.5	0	0	0	0	0	0	TRUE	P07292	COX5B_HUMAN	COX5B
547	2462520	2429470	2320700	2719520	3890880	2220090	0	0	1871040	1374340	1773640	1348070	TRUE	P07293	PPGB_HUMAN	CTSA
548	5646050	4540260	4803360	11747300	11413200	13107400	12094400	17930300	17975800	14953600	14019100	15701700	TRUE	P07294	CO7_HUMAN	C7
549	0	6769.6	0	0	37708.9	48707.1	248340	294558	321569	325521	428082	325185	TRUE	P07295	CMGA_HUMAN	CHGA
550	1463480	1238450	1298440	7627810	7255040	3826260	0	0	0	1723620	2548060	1914690	TRUE	P07296	TFPI1_HUMAN	TFPI
551	53077	34896.5	38089.2	280462	183773	0	180836	220337	208898	0	0	195467	TRUE	P07297	KIT_HUMAN	KIT
552	9751380	8854770	10023300	29387100	23120800	22468200	233434	746000	539740	2234430	5089660	4233950	TRUE	P07298	CLUS_HUMAN	CLU
553	0	0	21428.6	0	168035	109881	0	139810	157983	0	262310	46302.5	TRUE	P07299	HPLN1_HUMAN	HAPLN1
554	16771000	16172600	17516300	17005300	15646800	17380700	7333420	7823930	8613290	7748990	10613100	9069160	TRUE	P07300	BIP_HUMAN	HSPA5
555	2996420	2510340	2972100	6201340	5053270	5996920	887059	1787880	2111700	1253770	2176790	1358120	TRUE	P07301	LAMC1_HUMAN	LAMC1
556	700395	777840	673648	0	0	0	0	0	0	0	0	0	TRUE	P07302	PPAL_HUMAN	ACP2
557	0	0	0	0	0	0	0	0	0	0	0	0	TRUE	P07303	MBL2_HUMAN	MBL2
558	10068300	16049000	15774900	7539640	10543500	11282900	4541690	5384460	6022710	3443060	6461870	6829300	TRUE	P07304	LAMP1_HUMAN	LAMP1
559	3130.88	0	2250.01	0	0	0	0	0	0	0	0	0	TRUE	P07305	ERG_HUMAN	ERG
560	501563	513144	580470	0	410763	0	0	0	0	0	0	0	TRUE	P07306	ACADM_HUMAN	ACADM
561	666887	514022	691584	4581030	3816870	3970800	3822040	5219970	5449300	4190380	6563400	5569100	TRUE	P07307	FGFR1_HUMAN	FGFR1
562	98709.8	84883.9	104721	0	0	108370	0	0	0	0	0	0	TRUE	P07308	UBL4A_HUMAN	UBL4A
563	0	0	0	0	0	0	0	0	0	0	0	0	TRUE	P07309	PSG1_HUMAN	PSG1
564	0	0	0	151064	236322	232156	0	0	0	102319	0	174059	TRUE	P07310	CETP_HUMAN	CETP
565	1701360	1524220	1773940	9232630	8434620	7658640	6858090	14222300	10500100	7241900	14441600	8925370	TRUE	P07311	MPRI_HUMAN	IGF2R
566	0	0	0	0	0	0	0	0	0	0	0	0	TRUE	P07312	FGF5_HUMAN	FGF5
567	955334	862613	793294	5088240	5299230	5230450	5191400	8321420	9911390	5981150	10975100	5006460	TRUE	P07313	COBA1_HUMAN	COL11A1
568	15855900	15049000	15688800	67322700	61506100	55665600	55848100	77236100	75687300	54715200	95281100	62123800	TRUE	P07314	CO6A1_HUMAN	COL6A1
569	167239	143774	138890	657646	627684	651161	792639	1458680	1524510	763062	993379	1113270	TRUE	P07315	CO6A2_HUMAN	COL6A2
570	3065990	1927240	2334730	9814180	9259760	9488680	12072200	21044100	18378000	14724800	21144400	17001300	TRUE	P07316	CO6A3_HUMAN	COL6A3
571	4688980	4205860	3979300	25293000	24049500	21947300	33773600	50950400	43385700	41400900	51627600	42020400	TRUE	P07317	FA5_HUMAN	F5
572	207941	320390	430985	380776	811372	802429	327861	181820	1013120	345574	273856	473856	TRUE	P07318	PIP_HUMAN	PIP
573	0	1009530	0	0	3768330	0	0	0	0	0	0	0	TRUE	P07319	KCRU_HUMAN	CKMT1A
574	83251.4	173531	150651	716483	634744	552753	0	0	0	0	0	0	TRUE	P07320	BMP2_HUMAN	BMP2
575	5255270	6198470	5028300	7542590	7188050	6434690	0	0	0	0	0	0	TRUE	P07321	BMP4_HUMAN	BMP4
576	244080	214483	282160	0	0	0	0	0	0	0	0	0	TRUE	P07322	ODBA_HUMAN	BCKDHA
577	525527	349918	491977	2476700	2249090	2363150	2018670	5113690	3713070	3644220	5822660	4456410	TRUE	P07323	ACE_HUMAN	ACE
578	486166	331649	697034	1957870	2238970	1207170	2217730	1065510	1119390	1766860	1122350	0	TRUE	P07324	CADH1_HUMAN	CDH1
579	7081.16	6208.07	6325.53	0	31932	0	0	0	0	0	0	0	TRUE	P07325	GILT_HUMAN	IFI30
580	363095	251419	422000	0	0	125735	0	255203	0	28090.2	68483.1	0	TRUE	P07326	LAMP2_HUMAN	LAMP2
581	1227490	1047680	1135590	2051660	2024330	2153410	793123	739445	699739	721763	804270	782037	TRUE	P07327	BMP1_HUMAN	BMP1
582	619693	476777	654667	1070750	791520	665205	0	0	0	0	0	0	TRUE	P07328	CCL2_HUMAN	CCL2
583	0	0	0	0	0	0	0	0	0	0	0	0	TRUE	P07329	CCL5_HUMAN	CCL5
584	0	0	0	0	0	0	0	0	0	0	0	0	TRUE	P07330	SCG2_HUMAN	SCG2
585	3037430	2371410	3109840	19411200	18966500	16653100	18478200	29170800	26052500	19199900	35109000	27836000	TRUE	P07331	NCAM1_HUMAN	NCAM1
586	42712600	41768200	55017000	100220000	85282900	88600800	0	0	0	0	1241550	0	TRUE	P07332	ICAM2_HUMAN	ICAM2
587	869787	970309	937730	3390210	3125600	3694590	3857300	4054980	6493490	3536420	5397320	4117380	TRUE	P07333	CSPG2_HUMAN	VCAN
588	23175.2	23683.8	25275.4	91239.9	103011	78093.7	21046.1	0	0	0	0	38726.9	TRUE	P07334	AT1A3_HUMAN	ATP1A3
589	27588100	43482100	93496500	172490000	510299000	183642000	188758000	137790000	90743100	113521000	85334700	156131000	TRUE	P07335	K1C10_HUMAN	KRT10
590	3070970	3079900	3367810	2128750	2028310	2269720	385091	722507	487515	473199	566741	571442	TRUE	P07336	PDIA4_HUMAN	PDIA4
591	0	0	18460200	75962000	63628900	66790000	58665400	83076200	80992900	62161400	80324300	65458100	TRUE	P07337	CO6_HUMAN	C6
592	998483	997754	954612	1431940	1302740	1665500	2451140	3648530	3145640	2270930	4004300	2872660	TRUE	P07338	P4HA1_HUMAN	P4HA1
593	37951.1	29223.7	32907.8	0	0	22284.7	0	0	0	0	0	0	TRUE	P07339	PPA5_HUMAN	ACP5
594	0	0	13676.5	0	45453.3	29523.5	0	0	0	0	0	0	TRUE	P07340	CEAM1_HUMAN	CEACAM1
595	1596530	1159450	1535830	2664340	2240110	1150230	3068880	4459730	3155710	3236030	3823660	2852520	TRUE	P07341	HEM2_HUMAN	ALAD
596	83130.1	94592.6	119775	106559	59745.7	0	0	0	0	0	0	0	TRUE	P07342	HLAE_HUMAN	HLA-E
597	717922	655176	677415	515023	397702	813924	807183	611864	467238	352607	438823	519917	TRUE	P07343	KAP2_HUMAN	PRKAR2A
598	765730	494925	443653	567350	287200	0	548592	549437	684038	690443	862681	677129	TRUE	P07344	COBA2_HUMAN	COL11A2
599	3452.59	3690.93	2704.04	0	0	0	0	0	0	0	0	0	TRUE	P07345	T2FB_HUMAN	GTF2F2
600	11768000	13316000	13278600	25432000	21449300	19651900	1737190	2003100	2800420	1772440	4957460	2055770	TRUE	P07346	CD59_HUMAN	CD59
601	17626.8	24702.6	17599	0	0	0	0	0	0	0	0	0	TRUE	P07347	MTDC_HUMAN	MTHFD2
602	0	0	0	2604930	4082390	4352660	0	0	0	814345	0	479059	TRUE	P07348	LYAM1_HUMAN	SELL
603	18253700	15444000	12353600	7288330	7378510	6284580	1200060	1130900	1324290	968262	1090420	889718	TRUE	P07349	MIF_HUMAN	MIF
604	0	15347.6	0	144469	167373	95553.1	0	0	0	0	0	0	TRUE	P07350	FOLR2_HUMAN	FOLR2
605	174629	180198	250609	0	204566	0	0	0	0	127918	150671	147062	TRUE	P07351	CD99_HUMAN	CD99
606	5489720	6128210	5596170	4420640	4430690	4583590	1307600	1583480	804471	742118	1836440	1616360	TRUE	P07352	GLU2B_HUMAN	PRKCSH
607	3808930	3530880	3521950	1868810	2311150	1833440	352138	771621	845166	515119	930956	977724	TRUE	P07353	FPPS_HUMAN	FDPS
608	16061000	14103700	13175700	25806200	22372000	26612700	8884900	14446400	13248700	10479400	14684300	11759600	TRUE	P07354	NID1_HUMAN	NID1
609	13678300	13982900	15987800	11823400	12269300	12424500	3712600	6821840	6096460	4675540	7732080	5569160	TRUE	P07355	ENPL_HUMAN	HSP90B1
610	0	0	0	0	0	0	0	0	0	0	0	0	TRUE	P07356	MYL6B_HUMAN	MYL6B
611	3198160	3217210	3487620	3730330	4112370	5216340	3238420	4166530	4006740	2827990	3410790	3163840	TRUE	P07357	IDE_HUMAN	IDE
612	80797.3	85989.9	85310.3	398066	459898	345332	537268	618211	1195270	946014	1111650	372987	TRUE	P07358	MMP9_HUMAN	MMP9
613	37804.4	53157.3	48950.7	0	46691.5	0	0	0	0	0	0	0	TRUE	P07359	QCR7_HUMAN	UQCRB
614	149836	129223	151578	186873	191053	171003	117422	143088	114097	137520	108505	140868	TRUE	P07360	FABP4_HUMAN	FABP4
615	14266300	13366700	12359200	13058200	11935200	13711300	2965970	4693150	4471680	4117180	5815390	4928390	TRUE	P07361	AMPN_HUMAN	ANPEP
616	158548	140995	160609	413864	293823	348281	0	28295.9	0	0	18662.3	29836.5	TRUE	P07362	PVR_HUMAN	PVR
617	1619090	1682830	1638160	2040060	2208780	1813000	2156420	2630700	2516960	1894220	3722420	1582040	TRUE	P07363	RAC2_HUMAN	RAC2
618	817698	542298	897907	4119580	2859540	3982990	1532640	4514610	2106920	3172710	3490580	3407200	TRUE	P07364	CBPN_HUMAN	CPN1
619	754312	633625	773283	545826	0	421719	0	375487	0	0	0	0	TRUE	P07365	ARSA_HUMAN	ARSA
620	66779.8	33454.7	35331.1	0	59680	43924.7	0	0	0	0	0	0	TRUE	P07366	B4GT1_HUMAN	B4GALT1
621	0	0	0	0	0	0	0	0	0	0	0	0	TRUE	P07367	ELN_HUMAN	ELN
622	1025670	1057430	932516	583821	722601	677474	0	0	0	0	0	0	TRUE	P07368	MCP_HUMAN	CD46
623	954281	1161560	1091930	744146	1044030	634282	0	91968.9	174291	0	0	203881	TRUE	P07369	NQO1_HUMAN	NQO1
624	639192	637836	629699	531854	835098	515668	403588	467224	431704	476396	697713	425283	TRUE	P07370	GNS_HUMAN	GNS
625	392815	562169	518926	472868	910645	755946	245891	1587790	372376	636981	838925	728140	TRUE	P07371	ARSB_HUMAN	ARSB
626	1313370	1237310	1080520	980749	1025520	1151600	206503	231760	309410	166017	362322	217883	TRUE	P07372	RS2_HUMAN	RPS2
627	226299	214933	247460	471717	213899	536075	32892.9	127094	103339	111208	204460	165478	TRUE	P07373	SIAT1_HUMAN	ST6GAL1
628	55034.6	50303	35528.4	0	0	0	0	0	0	0	0	0	TRUE	P07374	RFA2_HUMAN	RPA2
629	605480	856702	594860	120188	140152	119630	0	0	0	0	0	0	TRUE	P07375	COX7C_HUMAN	COX7C
630	5753520	4576400	4640350	7752430	10422300	10264700	2143200	3006280	2436680	2190030	3016620	1663320	TRUE	P07376	TIMP2_HUMAN	TIMP2
631	84879.9	53966.2	116452	689146	405898	376192	552111	585633	559127	603318	866193	702111	TRUE	P07377	CD44_HUMAN	CD44
632	270198	0	0	1918980	0	0	0	0	0	0	0	0	TRUE	P07378	LYAM3_HUMAN	SELP
633	298208	239164	251366	2080430	1869290	1822710	2026850	4666680	4198340	2282850	3258760	2141860	TRUE	P07379	PGCA_HUMAN	ACAN
634	652255	613924	717574	0	0	0	0	0	0	0	0	0	TRUE	P07380	ITB4_HUMAN	ITGB4
635	678254	771192	751649	637638	742649	518118	608905	778820	777536	638083	778867	565998	TRUE	P07381	CBR1_HUMAN	CBR1
636	1466070	1120690	1160110	1094270	1084660	889252	613356	989041	971677	0	983750	938007	TRUE	P07382	BGAL_HUMAN	GLB1
637	1393950	1388890	1243400	368585	675872	1049670	0	593200	363590	361950	0	423978	TRUE	P07383	PECA1_HUMAN	PECAM1
638	0	0	0	644812	0	0	0	0	0	0	0	0	TRUE	P07384	LYAM2_HUMAN	SELE
639	2721340	3210940	3333270	2432500	2264100	3097850	0	1254690	0	1125340	0	1527760	TRUE	P07385	AT2A2_HUMAN	ATP2A2
640	3425490	3168800	3638000	6603640	5497430	6631200	0	613537	848498	166902	0	408114	TRUE	P07386	CBPE_HUMAN	CPE
641	0	0	0	0	0	0	0	0	0	0	0	0	TRUE	P07387	IL7RA_HUMAN	IL7R
642	5284200	6108120	5475830	2828850	2933620	2944850	785094	1244230	1354900	740642	1194200	1056820	TRUE	P07388	STMN1_HUMAN	STMN1
643	490029	681553	632004	0	0	0	0	0	0	0	0	0	TRUE	P07389	YBOX3_HUMAN	YBX3
644	72413.6	76184.7	72536.7	225420	218273	238709	225113	224999	291289	188964	262702	231212	TRUE	P07390	NAGAB_HUMAN	NAGA
645	2895970	3378790	3163220	4501370	3676350	3861030	2315640	3023390	3322000	2357130	4661680	3099630	TRUE	P07391	ITA2_HUMAN	ITGA2
646	785117	615777	826109	3218170	1644600	2062430	2498040	4087030	4090980	3654430	4370900	4032130	TRUE	P07392	ASM_HUMAN	SMPD1
647	0	0	0	0	0	0	0	0	0	0	0	0	TRUE	P07393	CEBPB_HUMAN	CEBPB
648	25341.3	24189.3	28888.3	0	0	0	437977	44893.9	226823	221835	193252	25266.6	TRUE	P07394	HLAG_HUMAN	HLA-G
649	798700	979496	1150030	0	0	0	0	0	0	0	0	0	TRUE	P07395	PTN2_HUMAN	PTPN2
650	1593430	1632980	1678650	1300430	1467860	1458460	228787	381761	394524	288753	396512	377766	TRUE	P07396	EGLN_HUMAN	ENG
651	168213	167093	215677	141324	318356	324553	68846.3	39009.4	116721	33030.8	0	0	TRUE	P07397	SAP3_HUMAN	GM2A
652	264590	274414	260918	408136	433208	486626	362314	363691	593797	274489	463076	350766	TRUE	P07398	LEG3_HUMAN	LGALS3
653	234926	185406	195353	1554260	1489430	1448530	3558230	5812290	6115090	4073140	7138310	5088630	TRUE	P07399	IBP3_HUMAN	IGFBP3
654	88615.1	65004.8	74075	183407	195430	207990	0	0	0	0	0	0	TRUE	P07400	VGFR1_HUMAN	FLT1
655	3822030	3243480	4040780	13091100	11234600	11148600	20021500	31524900	30221700	19851500	31500500	21936800	TRUE	P07401	IBP2_HUMAN	IGFBP2
656	741593	922001	686056	663071	553231	419103	0	284257	0	0	0	0	TRUE	P07402	RL35A_HUMAN	RPL35A
657	113818	140164	243680	0	0	0	0	0	0	0	0	0	TRUE	P07403	ITB5_HUMAN	ITGB5
658	407788	481430	212243	454784	624202	240801	0	194970	198084	0	0	0	TRUE	P07404	ARF4_HUMAN	ARF4
659	0	0	0	1333600	1250240	834968	0	0	0	0	1219010	1761440	TRUE	P07405	LBP_HUMAN	LBP
660	1072480	0	579769	0	0	0	0	0	0	0	0	0	TRUE	P07406	PTPRA_HUMAN	PTPRA
661	263498	277933	325046	0	0	0	0	0	0	0	0	0	TRUE	P07407	NELFE_HUMAN	NELFE
662	350277	372025	374449	275942	305612	0	0	0	0	0	0	0	TRUE	P07408	RCC1_HUMAN	RCC1
663	0	149700	327083	0	913112	824621	179953	222319	1078210	0	1336310	0	TRUE	P07409	ATF6A_HUMAN	ATF6
664	3658110	3395370	3496320	5705820	5979830	6029490	1219240	1946990	2212970	1513050	2423390	1709800	TRUE	P07410	AMD_HUMAN	PAM
665	2166940	1750680	1725890	6453750	6197850	6209390	3773270	4379430	5100120	3349790	5795440	4442340	TRUE	P07411	CADH2_HUMAN	CDH2
666	12081.4	14317.9	16760.6	0	0	0	0	0	0	0	0	0	TRUE	P07412	LFA3_HUMAN	CD58
667	2188690	1852280	1766340	13503300	10133300	10011300	8202840	13072800	9998650	11813600	15742800	9816920	TRUE	P07413	VCAM1_HUMAN	VCAM1
668	135856	116531	106722	0	0	124231	0	0	0	0	0	0	TRUE	P07414	NDUV2_HUMAN	NDUFV2
669	0	0	0	0	0	0	0	0	0	0	0	0	TRUE	P07415	TNR1A_HUMAN	TNFRSF1A
670	0	0	0	0	0	0	0	0	0	0	0	0	TRUE	P07416	GGT1_HUMAN	GGT1
671	0	0	0	0	0	0	0	0	0	0	0	0	TRUE	P07417	SL9A1_HUMAN	SLC9A1
672	5927790	0	5305670	41425500	33111100	39899000	0	0	0	2729550	9689720	6106690	TRUE	P07418	A1AG2_HUMAN	ORM2
673	167710	96619.9	116842	0	0	0	0	0	0	0	0	0	TRUE	P07419	CSK22_HUMAN	CSNK2A2
674	102175000	90535900	107024000	548684000	574228000	492087000	314545000	412264000	455254000	400556000	559082000	430517000	TRUE	P07420	ITIH2_HUMAN	ITIH2
675	15053100	12819100	14888900	84894400	72803400	72435700	106071000	128455000	95968200	86082100	127776000	117060000	TRUE	P07421	ITIH1_HUMAN	ITIH1
676	13678.4	12730.1	0	0	0	0	0	0	0	0	0	0	TRUE	P07422	FST_HUMAN	FST
677	0	0	0	0	0	0	0	0	0	0	0	0	TRUE	P07423	ELAF_HUMAN	PI3
678	0	0	63211.1	0	90630	91055.2	0	0	0	0	0	0	TRUE	P07424	TYPH_HUMAN	TYMP
679	209530	224809	286016	1902150	1267840	2073250	1482390	3198810	1924190	2070470	3346730	2514890	TRUE	P07425	CR2_HUMAN	CR2
680	3019450	2621750	2073160	2956140	3501210	2795250	0	0	0	0	0	0	TRUE	P07426	TCO2_HUMAN	TCN2
681	623691	820749	853565	779438	797580	747023	397597	223491	467756	372715	270880	377248	TRUE	P07427	ANXA7_HUMAN	ANXA7
682	0	0	0	0	0	0	0	0	0	0	0	0	TRUE	P07428	CD33_HUMAN	CD33
683	138237	160242	141667	182482	298040	255461	147740	208230	270673	142347	343954	174495	TRUE	P07429	RAB5A_HUMAN	RAB5A
684	1035520	928292	963473	1261420	1325770	1092690	845742	1067400	1154370	942035	1337500	1284530	TRUE	P07430	RAB6A_HUMAN	RAB6A
685	827200	1034440	727608	983287	0	0	0	0	0	0	0	0	TRUE	P07431	MPRD_HUMAN	M6PR
686	894406	898935	868249	442298	410086	564917	87749.1	0	0	0	154781	96659.3	TRUE	P07432	COX5A_HUMAN	COX5A
687	136254	87526.9	129302	0	579127	746007	746314	970663	1275420	166866	1028060	550748	TRUE	P07433	DDC_HUMAN	DDC
688	119372	127465	147950	199538	163480	261532	253520	233281	298986	208819	0	287155	TRUE	P07434	PZP_HUMAN	PZP
689	785177	675902	611935	4242660	3557610	3651870	3077560	4062890	5311850	4460840	6352440	4374030	TRUE	P07435	MIME_HUMAN	OGN
690	73112.5	52989.1	84778	80718.6	107413	86584.2	0	0	0	0	0	0	TRUE	P07436	EFNA1_HUMAN	EFNA1
691	10207000	9982260	10901200	34035100	31341800	47749100	70963900	107791000	113046000	79444100	140583000	69693000	TRUE	P07437	CO9A1_HUMAN	COL9A1
692	0	0	0	337396	163851	436111	0	0	0	0	0	0	TRUE	P07438	C4BPB_HUMAN	C4BPB
693	587249	455066	513650	1248590	1474930	1436690	1436580	1986730	2405750	1325770	2114130	1870190	TRUE	P07439	CO5A1_HUMAN	COL5A1
694	284926	290670	272023	550049	607541	402397	0	0	0	0	0	0	TRUE	P07440	ASPG_HUMAN	AGA
695	132752	160002	220014	377881	442680	405347	80084.2	0	0	0	0	0	TRUE	P07441	PTMS_HUMAN	PTMS
696	3326050	3474380	3758030	3276150	3591610	3542910	1071940	2052570	1573080	1120990	698763	1714620	TRUE	P07442	5NTD_HUMAN	NT5E
697	49744.2	0	0	0	0	0	0	0	0	0	0	0	TRUE	P07443	MK_HUMAN	MDK
698	3113.81	0	0	6330.96	0	6368.17	19909.6	23414.7	18158.1	15782.3	22519.3	20334.1	TRUE	P07444	FGFR2_HUMAN	FGFR2
699	20713200	15296400	18194800	35988900	33801900	34172500	695111	768719	749466	637805	933164	384839	TRUE	P07445	PGS1_HUMAN	BGN
700	16410600	11774100	14739100	0	0	0	0	0	0	0	0	0	TRUE	P07446	SDHB_HUMAN	SDHB
701	3410890	4309430	3845050	3169540	4352350	3101410	0	0	0	0	0	0	TRUE	P07447	CD9_HUMAN	CD9
702	18090.3	0	0	33166.1	10177.1	26844.9	0	0	49713.6	16937.2	33585.8	16032.8	TRUE	P07448	MATN1_HUMAN	MATN1
703	32874.1	39177.4	36504.6	28027.9	0	0	0	28892.3	15885	0	0	24218.1	TRUE	P07449	COMT_HUMAN	COMT
704	4734120	4882320	4410650	2644930	2826780	3009440	202702	269481	777627	416560	237504	284446	TRUE	P07450	TGM2_HUMAN	TGM2
705	833992	577594	790717	1038500	1342450	1236790	0	0	0	0	0	0	TRUE	P07451	BMP6_HUMAN	BMP6
706	75240.3	70072.9	54362	350863	318005	469213	630689	913905	704965	587384	1018240	650485	TRUE	P07452	ACES_HUMAN	ACHE
707	45999.8	33867.2	62564.7	0	0	0	0	0	0	0	0	0	TRUE	P07453	IDS_HUMAN	IDS
708	169373	145487	155499	162152	1714930	433835	2127630	411567	573607	456756	1342000	791513	TRUE	P07454	GPX3_HUMAN	GPX3
709	81635.6	103576	139312	526324	406385	785529	689961	2164500	1547550	1176900	2204010	1284360	TRUE	P07455	ENPP1_HUMAN	ENPP1
710	0	0	0	0	0	0	0	0	0	0	0	0	TRUE	P07456	SPR1B_HUMAN	SPRR1B
711	155408	165337	137138	144187	133699	0	0	0	0	0	0	0	TRUE	P07457	ADRO_HUMAN	FDXR
712	6198500	5834390	5722810	3262430	3914650	3210570	1953990	3197640	2498530	1704170	2671550	1837370	TRUE	P07458	ROA2_HUMAN	HNRNPA2B1
713	5561000	5417950	5634830	16902400	12641000	15735000	9773890	12840700	12997700	9187800	16584700	11102000	TRUE	P07459	IBP4_HUMAN	IGFBP4
714	0	0	0	0	0	174257	0	0	0	0	0	0	TRUE	P07460	CPN2_HUMAN	CPN2
715	285240	0	0	0	0	0	0	0	0	0	0	0	TRUE	P07461	PROZ_HUMAN	PROZ
716	0	0	0	270525	0	323711	416578	684556	550482	579303	819227	584294	TRUE	P07462	MRC1_HUMAN	MRC1
717	0	0	0	0	0	0	0	0	0	0	0	0	TRUE	P07463	HV102_HUMAN	IGHV1-2
718	0	0	0	1686380	1766410	1738820	0	0	0	0	0	0	TRUE	P07464	EST1_HUMAN	CES1
719	28646000	24744100	26869700	150368000	139412000	123975000	155032000	241519000	231355000	202654000	293612000	218222000	TRUE	P07465	FBLN1_HUMAN	FBLN1
720	270306	282195	289784	0	0	0	0	0	0	0	0	0	TRUE	P07466	TCEA1_HUMAN	TCEA1
721	433350	540728	527644	204446	0	338235	0	0	0	0	0	0	TRUE	P07467	PGH1_HUMAN	PTGS1
722	820507	948463	915359	566433	757585	626328	0	0	0	0	608276	0	TRUE	P07468	ITA6_HUMAN	ITGA6
723	35516500	37151000	32542100	25677600	26425200	29910900	11345100	16412700	14283200	12353200	14448900	11203100	TRUE	P07469	PPIB_HUMAN	PPIB
724	40236.1	24675.1	40124.6	0	0	0	0	0	0	0	0	0	TRUE	P07470	GCSH_HUMAN	GCSH
725	53147.4	49996.9	48068	79280.2	75428.4	99065.3	0	0	0	0	0	0	TRUE	P07471	PTPRB_HUMAN	PTPRB
726	37745.4	35039.6	29464.1	174029	140480	168282	194307	239629	169845	213751	265077	191600	TRUE	P07472	PTPRD_HUMAN	PTPRD
727	117000	261169	130446	0	0	0	0	0	0	0	0	0	TRUE	P07473	PTPRE_HUMAN	PTPRE
728	204147	97101.5	157990	804457	341828	328428	509878	1264310	1503000	956990	1501020	1497460	TRUE	P07474	PTPRG_HUMAN	PTPRG
729	34419.9	27748.3	22236.8	208197	209299	253644	278333	248190	446935	91410.8	235904	223636	TRUE	P07475	PTPRZ_HUMAN	PTPRZ1
730	15259.6	15117.8	15813.4	0	0	0	0	0	0	0	0	0	TRUE	P07476	TNFL4_HUMAN	TNFSF4
731	25309900	28036600	25857600	22382900	22521800	22412400	16761400	25069500	23783500	18493800	29351200	21967900	TRUE	P07477	COF1_HUMAN	CFL1
732	1839990	1321130	1502000	8686580	9821880	9314510	11486800	19806900	20438000	15133300	20818700	15262900	TRUE	P07478	LAMA2_HUMAN	LAMA2
733	333652	236389	197608	182376	0	0	0	0	0	0	0	0	TRUE	P07479	MMP11_HUMAN	MMP11
734	1342090	1637010	1683030	830993	637517	0	814685	0	0	873881	1015740	807926	TRUE	P07480	AT5F1_HUMAN	ATP5PB
735	506086	500795	547500	2412240	1445630	2668860	9073850	13285600	14387500	6773130	14691500	8162330	TRUE	P07481	IBP6_HUMAN	IGFBP6
736	0	0	0	102649	158860	0	308792	510080	529593	407702	499990	334792	TRUE	P07482	IBP5_HUMAN	IGFBP5
737	1083530	867948	742418	684491	798324	895465	609410	876176	819022	585841	968316	880053	TRUE	P07483	PPAC_HUMAN	ACP1
738	1390530	1059520	1336640	5876690	5908200	6063470	7821350	10279800	10275200	7036190	12695500	7477480	TRUE	P07484	TENA_HUMAN	TNC
739	0	5294060	0	0	0	0	0	0	0	0	0	0	TRUE	P07485	MYP0_HUMAN	MPZ
740	546032	496762	730046	3754710	7388680	4044290	763342	811089	1245440	1198080	1912450	1525440	TRUE	P07486	ZA2G_HUMAN	AZGP1
741	303820	344459	252577	266903	227575	321290	182875	0	255427	210791	0	194875	TRUE	P07487	THTM_HUMAN	MPST
742	3319760	3304490	4033250	2739240	3000070	2812770	492322	751344	689972	475247	746638	683303	TRUE	P07488	RS12_HUMAN	RPS12
743	24476.1	49580.6	0	0	0	0	0	0	0	0	0	0	TRUE	P07489	TNR6_HUMAN	FAS
744	0	24955	0	0	0	0	0	141999	154902	0	0	113277	TRUE	P07490	DNJB2_HUMAN	DNAJB2
745	266505	286842	306116	573155	643665	427738	0	580244	0	0	0	0	TRUE	P07491	CATS_HUMAN	CTSS
746	16186.5	14252.2	15392	119487	143181	0	160633	259287	258842	166323	284043	241162	TRUE	P07492	CO5A3_HUMAN	COL5A3
747	999911	545767	743694	0	0	0	0	0	0	0	0	0	TRUE	P07493	TNR5_HUMAN	CD40
748	915077	712524	978040	0	0	0	0	0	0	0	0	0	TRUE	P07494	ITA3_HUMAN	ITGA3
749	26814500	22368500	22403600	79586600	71812100	72527000	2460660	3292880	5131070	1609980	3023920	2069290	TRUE	P07495	PTX3_HUMAN	PTX3
750	47590.9	43576.9	42834.1	317788	236781	434675	106555	272695	227308	266273	300953	268978	TRUE	P07496	S10A4_HUMAN	S100A4
751	90655.2	81806.3	74574.7	143310	124882	174389	129943	0	110230	101396	153272	107149	TRUE	P07497	MGAT1_HUMAN	MGAT1
752	252997	194256	383594	288043	0	262180	0	0	0	0	0	0	TRUE	P07498	HMGB2_HUMAN	HMGB2
753	557978	552285	362611	383047	412565	319138	0	0	0	0	0	0	TRUE	P07499	FKBP2_HUMAN	FKBP2
754	1845940	1281550	2029600	8176560	7617810	8955530	8651590	14780600	7672560	7399190	12301100	5966050	TRUE	P07500	HGFL_HUMAN	MST1
755	17716.1	23141.1	10780.2	107028	77425.1	115614	217146	360381	186768	197180	334289	273996	TRUE	P07501	CNTFR_HUMAN	CNTFR
756	0	9414.16	0	0	0	0	0	0	0	0	0	0	TRUE	P07502	KAD4_HUMAN	AK4
757	0	1436830	0	44783700	39232800	33991500	0	4503070	0	15558700	13690700	17770800	TRUE	P07503	PON1_HUMAN	PON1
758	116089	122054	181564	297987	0	0	875770	1124410	987655	949833	609523	688288	TRUE	P07504	DPP4_HUMAN	DPP4
759	485823	387176	506035	285867	347256	265365	0	174806	0	0	0	196559	TRUE	P07505	RL10_HUMAN	RPL10
760	388868	276297	208803	692817	788262	829765	0	0	0	0	0	0	TRUE	P07506	CO8A1_HUMAN	COL8A1
761	1561240	1299600	1412630	1057250	1313780	1267610	0	0	0	0	0	0	TRUE	P07507	APEX1_HUMAN	APEX1
762	373894	0	0	0	0	0	0	0	0	0	0	0	TRUE	P07508	CD82_HUMAN	CD82
763	3048020	3443220	3976930	3862050	3485620	3539660	936757	1713550	2006560	1416240	2035240	1602060	TRUE	P07509	CALR_HUMAN	CALR
764	2104260	2327240	2167880	1069720	1144620	1688790	344090	709089	829865	577558	1220860	632937	TRUE	P07510	CALX_HUMAN	CANX
765	0	0	0	0	124701	0	0	0	0	0	0	0	TRUE	P07511	PROP_HUMAN	CFP
766	1610210	1361340	1584030	1552960	1498960	1606520	1279340	1736710	1557490	1355760	2184370	1522100	TRUE	P07512	PSB5_HUMAN	PSMB5
767	325005	247134	225709	652519	641458	658921	0	0	0	0	0	0	TRUE	P07513	LYOX_HUMAN	LOX
768	2201190	2041290	2145790	4617620	4067980	5155310	470029	311505	1077120	1638820	1903480	1783170	TRUE	P07514	GRN_HUMAN	GRN
769	196066	210512	232694	1292670	846215	1305100	1375690	1898740	1931310	1371530	1848940	1959030	TRUE	P07515	PTPRM_HUMAN	PTPRM
770	169850000	162118000	148425000	524404000	456707000	499233000	18094600	27063700	27551300	15289800	26299800	19199400	TRUE	P07516	CCN2_HUMAN	CCN2
771	2091130	1882080	2044160	1849780	1828800	1818610	0	0	0	0	0	0	TRUE	P07517	EPHA2_HUMAN	EPHA2
772	358260	217330	283182	487328	565451	468490	336209	551788	880932	546380	757723	795500	TRUE	P07518	EPHB2_HUMAN	EPHB2
773	26730.1	39996.4	53669.9	0	0	0	0	0	0	0	0	0	TRUE	P07519	3MG_HUMAN	MPG
774	0	0	0	945927	1256130	993481	0	0	0	343960	445119	329619	TRUE	P07520	KAIN_HUMAN	SERPINA4
775	2660690	1394800	2190980	773893	918485	1159980	409720	0	0	339072	381818	0	TRUE	P07521	ERP29_HUMAN	ERP29
776	109593	88337.9	106966	61746.4	98866.5	47263.1	100177	80410.9	142578	67191.4	79752.5	45052	TRUE	P07522	BLVRB_HUMAN	BLVRB
777	1364680	1533310	1480630	512667	860662	684255	144050	155014	143998	136317	176197	130518	TRUE	P07523	PRDX5_HUMAN	PRDX5
778	102645	94251.7	92154.5	190961	173779	65025.7	239015	161296	91147.3	263981	0	242709	TRUE	P07524	GFRP_HUMAN	GCHFR
779	1062450	917470	1027410	638586	423595	946380	0	488740	428199	294026	401770	345502	TRUE	P07525	PRDX3_HUMAN	PRDX3
780	2060620	2348750	1920870	921419	1178720	1030940	131640	129268	295786	0	354878	180781	TRUE	P07526	RL12_HUMAN	RPL12
781	808416	539279	699139	0	228886	291908	0	0	0	274047	0	0	TRUE	P07527	ECHM_HUMAN	ECHS1
782	592515	477793	537614	626144	788572	470395	466528	569820	582647	395927	740098	536254	TRUE	P07528	KCY_HUMAN	CMPK1
783	894486	831693	816217	1087360	998423	1335110	1806900	1622310	2626150	1771750	2981600	1916760	TRUE	P07529	PEBP1_HUMAN	PEBP1
784	14410500	15729500	16539500	12795300	13293100	14335400	4358190	6725840	6458630	5125240	7836630	5911240	TRUE	P07530	PDIA3_HUMAN	PDIA3
785	201202	134612	109395	0	0	0	0	0	0	0	0	0	TRUE	P07531	PPIF_HUMAN	PPIF
786	1783940	1795530	2127560	3949250	2846520	3607800	767368	1099070	990990	825540	1118710	844320	TRUE	P07532	UFO_HUMAN	AXL
787	13545700	12293500	19438200	0	0	0	0	0	0	0	0	0	TRUE	P07533	AMRP_HUMAN	LRPAP1
788	1024560	941395	938309	771476	794828	976121	282008	559607	329742	375676	725668	409067	TRUE	P07534	SORCN_HUMAN	SRI
789	2175520	1876990	1913870	1417240	2036690	1864390	0	0	0	0	0	0	TRUE	P07535	ILEU_HUMAN	SERPINB1
790	33546.8	32948.3	42705.8	44946.5	195965	78709.6	70408.3	46016.2	56996.3	55554.7	55224.2	79103.7	TRUE	P07536	LCN1_HUMAN	LCN1
791	223563	59226.8	50008.7	393270	196022	245730	818292	617888	608814	1226250	783278	542961	TRUE	P07537	COR1A_HUMAN	CORO1A
792	302271	300531	212993	561365	627865	1118240	175705	312168	0	116484	156226	190078	TRUE	P07538	S10A7_HUMAN	S100A7
793	63081.7	53111.6	0	0	0	0	0	0	0	0	0	0	TRUE	P07539	SDC4_HUMAN	SDC4
794	305114	334695	437904	0	0	0	0	0	0	0	0	0	TRUE	P07540	3HIDH_HUMAN	HIBADH
795	0	117885	25867.7	46792.4	101879	186335	0	75084.4	120354	0	0	77676.5	TRUE	P07541	1433S_HUMAN	SFN
796	6769060	5105380	6651500	7195220	7446270	6369180	1393830	1876040	2072880	1278800	2448350	1607800	TRUE	P07542	S10AB_HUMAN	S100A11
797	0	0	0	0	0	0	0	0	0	515265	0	455126	TRUE	P07543	ARRB2_HUMAN	ARRB2
798	109722	96906.9	132282	61760	0	0	0	0	0	0	0	0	TRUE	P07544	DCTD_HUMAN	DCTD
799	789793	736565	673154	0	0	0	0	0	0	0	0	0	TRUE	P07545	GBP1_HUMAN	GBP1
800	0	0	0	0	74171	0	0	0	0	0	0	0	TRUE	P07546	ICAM3_HUMAN	ICAM3
801	0	0	0	0	0	0	0	0	0	0	0	0	TRUE	P07547	CD70_HUMAN	CD70
802	74055	68636.6	67888.6	0	0	52424.1	0	0	0	0	0	0	TRUE	P07548	ACSL1_HUMAN	ACSL1
803	28711600	26917700	26791200	60116000	51437900	66616400	9665730	12588600	10675300	12759200	14805700	10881600	TRUE	P07549	CADH5_HUMAN	CDH5
804	204710	196014	205341	81185.8	68529.9	77982.5	0	0	0	0	0	0	TRUE	P07550	DUT_HUMAN	DUT
805	113011	100831	105634	0	0	0	0	0	0	0	0	0	TRUE	P07551	MRP1_HUMAN	ABCC1
806	445943	369417	406291	1202970	650869	1490810	2011160	1999010	1852880	1995920	2237500	1771200	TRUE	P07552	MA1A1_HUMAN	MAN1A1
807	155454	128077	171384	173396	164877	240079	0	0	0	0	0	0	TRUE	P07553	GALNS_HUMAN	GALNS
808	725160	607187	585360	927453	911647	863965	1301200	2400270	2323940	1959050	2459470	2231150	TRUE	P07554	RNAS4_HUMAN	RNASE4
809	1734.85	4023.87	0	6376.91	0	0	0	0	0	0	0	0	TRUE	P07555	MPI_HUMAN	MPI
810	9356.2	7885.86	7607.76	0	28710.2	42060.2	0	19383.4	41400.2	0	48201.3	21775.9	TRUE	P07556	TRY3_HUMAN	PRSS3
811	4491390	3494410	3359250	1950620	6162270	4655270	5567670	0	3630410	4786410	6654260	2485270	TRUE	P07557	GPC1_HUMAN	GPC1
812	858655	764370	760285	537158	629459	524167	0	263941	287328	0	281872	259680	TRUE	P07558	CTNB1_HUMAN	CTNNB1
813	1212670	1449180	1484010	589086	762064	625883	176304	187078	0	42178.7	130577	123814	TRUE	P07559	RL22_HUMAN	RPL22
814	1577360	1434060	1425590	0	2159910	0	0	0	0	0	0	0	TRUE	P07560	SPRE_HUMAN	SPR
815	78871.5	44338	57079	422699	361489	330329	461862	593922	723294	548744	659843	452832	TRUE	P07561	TSP2_HUMAN	THBS2
816	1444350	1295880	1570370	7996750	7282730	7754670	8131290	18172000	17742000	11698900	23502900	13894900	TRUE	P07562	TSP4_HUMAN	THBS4
817	2022220	1826860	1430210	0	2758940	0	1916280	2615310	2673790	2238390	2449980	0	TRUE	P07563	IDUA_HUMAN	IDUA
818	14336	17844.5	16343.4	95003.8	74444	84491.7	130152	144723	162812	236574	376498	265401	TRUE	P07564	CBS_HUMAN	CBS
819	0	0	0	66676100	62652100	61167300	0	0	0	11904000	21875400	13845000	TRUE	P07565	SAA4_HUMAN	SAA4
820	33267900	27782900	30192100	61949200	52270700	59739600	15575800	23753300	28474000	15044400	26181100	16912200	TRUE	P07566	FBN1_HUMAN	FBN1
821	2031400	1968080	1920180	5973590	4821390	5302500	1163910	1589740	1612760	1056850	1433440	1105890	TRUE	P07567	FBN2_HUMAN	FBN2
822	5381280	5028450	5095440	8862550	6888860	8873930	6751970	9167480	7497070	7337620	10362700	6851480	TRUE	P07568	TIE1_HUMAN	TIE1
823	0	209382	0	0	0	0	0	0	0	0	0	0	TRUE	P07569	SOAT1_HUMAN	SOAT1
824	2998730	3345610	3071490	2027490	2129220	2553180	0	0	0	0	820772	274086	TRUE	P07570	BASI_HUMAN	BSG
825	210459	0	198162	0	0	0	413508	2103640	667035	452804	997806	2101850	TRUE	P07571	TIMP3_HUMAN	TIMP3
826	7190450	8316690	7875860	0	0	0	0	0	0	0	0	0	TRUE	P07572	DEK_HUMAN	DEK
827	589026	502019	979883	4950870	2266690	2460960	711790	1086720	3548280	2885890	3991090	2966040	TRUE	P07573	ALS_HUMAN	IGFALS
828	298764	247446	331716	2537060	2091400	3068730	1929770	3417930	1966450	1890380	4260200	2338460	TRUE	P07574	VGFR3_HUMAN	FLT4
829	533030	469235	528149	360623	500045	489028	262691	329909	502273	343275	450381	390032	TRUE	P07575	PRS7_HUMAN	PSMC2
830	0	6332.52	19406.8	26667.5	0	15412.3	16562.6	29020.5	33487.7	13309.4	18498.8	44665.3	TRUE	P07576	CH3L1_HUMAN	CHI3L1
831	67137.8	50083	42314.1	79893.3	71660.3	70740.9	0	0	0	0	0	0	TRUE	P07577	GGT5_HUMAN	GGT5
832	127693	149463	158991	0	81772.8	85239.5	42405.9	0	0	0	89924.1	54249.6	TRUE	P07578	ARL3_HUMAN	ARL3
833	80063.1	75247.2	113746	70169.9	0	72797.7	0	0	66117.7	0	0	0	TRUE	P07579	MP2K2_HUMAN	MAP2K2
834	323991	327784	305517	0	0	234835	0	0	0	0	0	0	TRUE	P07580	HEM6_HUMAN	CPOX
835	35567	16576.5	0	0	18987.9	0	0	13355	12241.1	0	0	0	TRUE	P07581	ARRC_HUMAN	ARR3
836	0	0	0	0	0	0	0	0	0	0	0	0	TRUE	P07582	TGFR1_HUMAN	TGFBR1
837	0	0	99272.6	0	0	0	0	0	0	0	0	0	TRUE	P07583	TNR3_HUMAN	LTBR
838	11751300	10061800	15255300	78313100	102197000	105199000	60763400	96638300	64793300	66278100	92977500	65360100	TRUE	P07584	PEDF_HUMAN	SERPINF1
839	724341	721927	795785	551461	485937	524757	0	164280	201012	0	0	0	TRUE	P07585	ODO2_HUMAN	DLST
840	1073880	1052080	1035190	430507	448902	0	192766	0	0	0	234417	0	TRUE	P07586	GPX4_HUMAN	GPX4
841	0	0	0	582611	391080	430042	0	0	0	0	264554	272942	TRUE	P07587	FHR2_HUMAN	CFHR2
842	514482	821500	765069	0	0	0	0	0	0	0	0	0	TRUE	P07588	ACVL1_HUMAN	ACVRL1
843	454209	403809	394838	220435	215076	277751	0	0	0	0	0	0	TRUE	P07589	SRP14_HUMAN	SRP14
844	264483	265718	236852	0	0	0	0	0	0	0	0	0	TRUE	P07590	TGFR2_HUMAN	TGFBR2
845	47748.1	44649	36168.1	0	0	0	0	0	0	0	0	0	TRUE	P07591	NUP62_HUMAN	NUP62
846	344580	418540	421255	430548	390094	310029	512219	785787	402571	260248	0	405234	TRUE	P07592	HPCL1_HUMAN	HPCAL1
847	6983670	6721780	7935290	7766080	8043180	6963260	9533950	12530600	10658000	9053690	12346000	8160390	TRUE	P07593	TAGL2_HUMAN	TAGLN2
848	27880.8	32984.2	28800.9	32322.6	37324	27977.7	0	0	0	0	0	0	TRUE	P07594	SYUA_HUMAN	SNCA
849	942112	703033	608714	980744	0	0	0	0	0	0	0	0	TRUE	P07595	LICH_HUMAN	LIPA
850	2670090	2965920	2959080	2486420	2463920	2348100	1188840	1111620	1118560	1198680	1602340	1260390	TRUE	P07596	IF4A3_HUMAN	EIF4A3
851	1940610	1889540	2757090	1990710	2149180	1769260	0	0	0	0	0	0	TRUE	P07597	RS19_HUMAN	RPS19
852	40109	28073.8	75425.3	227318	268322	218024	199696	310699	293841	230625	167540	101944	TRUE	P07598	COFA1_HUMAN	COL15A1
853	4778910	4858540	5112360	11678700	8680480	9751930	3592280	4761450	6107900	2576850	6548040	2565310	TRUE	P07599	COIA1_HUMAN	COL18A1
854	576509	656766	750529	305087	286259	309753	143389	106302	0	91138.3	150359	312756	TRUE	P07600	OST48_HUMAN	DDOST
855	554563	519111	611620	1430810	1092410	779768	847191	0	481344	0	0	0	TRUE	P07601	IL6RB_HUMAN	IL6ST
856	0	0	0	0	0	0	0	0	0	0	0	0	TRUE	P07602	GPV_HUMAN	GP5
857	8619.81	12028.9	0	27764.9	21552.9	14024.6	10714	0	9721.93	8943.91	0	5709.35	TRUE	P07603	ARL1_HUMAN	ARL1
858	22950400	21435100	18617600	11917400	10858200	10665500	2432860	2632950	3350200	2732100	4457640	2504290	TRUE	P07604	MDHM_HUMAN	MDH2
859	56164.1	50013.8	51769	0	0	0	0	0	0	0	0	0	TRUE	P07605	CETN2_HUMAN	CETN2
860	45413.8	39534.1	46912.9	0	0	0	0	0	0	0	0	0	TRUE	P07606	BUD31_HUMAN	BUD31
861	694432	604226	715769	328425	349287	356841	189952	0	0	0	226034	169809	TRUE	P07607	NAA10_HUMAN	NAA10
862	0	0	0	0	0	0	0	0	0	0	0	0	TRUE	P07608	IPP2_HUMAN	PPP1R2
863	6161350	6303400	5139120	3749990	4220550	3461310	2694930	3480730	3445050	1889550	3310450	0	TRUE	P07609	GARS_HUMAN	GARS1
864	68879.9	62113.2	70598.3	52089.7	36711.6	0	0	0	0	0	0	0	TRUE	P07610	ECI1_HUMAN	ECI1
865	13315.1	10915.9	11048.4	0	0	0	0	0	0	0	0	0	TRUE	P07611	LAP2B_HUMAN	TMPO
866	2812.67	5764.04	0	0	0	0	0	0	0	0	0	0	TRUE	P07612	AK1C3_HUMAN	AKR1C3
867	136218	153165	310501	68192.5	127755	67064.8	0	0	0	0	0	0	TRUE	P07613	RL35_HUMAN	RPL35
868	1668600	1676770	1626400	1731850	1674440	1828030	225774	348984	232546	252517	471673	241510	TRUE	P07614	PCP_HUMAN	PRCP
869	124783	152764	151590	180468	192849	206309	0	39978.3	0	0	0	0	TRUE	P07615	ECE1_HUMAN	ECE1
870	7468020	6266760	7676260	7651620	6338440	7127510	589899	984385	766227	263992	804579	747758	TRUE	P07616	MUC18_HUMAN	MCAM
871	457125	555013	543189	0	0	0	0	0	0	0	0	0	TRUE	P07617	CATO_HUMAN	CTSO
872	459796	397791	432908	1319700	959729	1234860	0	0	0	0	771393	0	TRUE	P07618	BTD_HUMAN	BTD
873	335783	297566	446987	167669	296105	196616	0	0	0	0	0	0	TRUE	P07619	SSRA_HUMAN	SSR1
874	282391	246610	316253	196489	179646	148595	131697	192486	140735	174035	382442	326374	TRUE	P07620	RANG_HUMAN	RANBP1
875	6055220	4810290	4556530	2494400	2951840	2520620	0	1660110	1972320	1405480	0	0	TRUE	P07621	NAMPT_HUMAN	NAMPT
876	0	0	0	1235380	1042300	1110710	0	0	0	384865	534241	346866	TRUE	P07622	AFAM_HUMAN	AFM
877	3134920	894796	1217710	0	4662240	4904670	7643560	928331	2600260	3438150	0	0	TRUE	P07623	PPIC_HUMAN	PPIC
878	220927	219340	236292	0	0	0	0	0	0	0	0	0	TRUE	P07624	CBX5_HUMAN	CBX5
879	425067	412058	478516	924559	890744	1001260	465324	590016	880745	571140	587779	345795	TRUE	P07625	CRKL_HUMAN	CRKL
880	826767	1018750	963859	934077	587444	780753	551467	0	881494	0	0	0	TRUE	P07626	BAG6_HUMAN	BAG6
881	384220	294630	446078	1583750	1214790	1389250	793129	2257270	2252230	1338400	2612180	3051750	TRUE	P07627	NOTC1_HUMAN	NOTCH1
882	630654	602210	744252	576923	582734	594285	117176	87693.9	115341	147741	120868	108600	TRUE	P07628	RL27A_HUMAN	RPL27A
883	511969	851139	658693	576728	522084	559315	0	0	70868.8	121053	0	83481	TRUE	P07629	RL21_HUMAN	RPL21
884	354765	352852	302959	208097	229184	183582	0	0	132750	153424	0	0	TRUE	P07630	RS5_HUMAN	RPS5
885	616006	492988	506837	514791	517592	475029	406373	131538	0	90390.1	0	114973	TRUE	P07631	RS10_HUMAN	RPS10
886	0	184594	830058	1327370	2393180	9520760	1451890	0	0	0	0	991471	TRUE	P07632	LEG7_HUMAN	LGALS7
887	433220	415015	443157	0	321199	0	0	0	0	0	0	0	TRUE	P07633	UCRI_HUMAN	UQCRFS1
888	595340	721351	592507	364016	448262	470008	108707	95407.5	0	85261.7	220340	0	TRUE	P07634	ATPO_HUMAN	ATP5PO
889	0	0	0	0	0	0	0	0	0	0	0	0	TRUE	P07635	GLIP1_HUMAN	GLIPR1
890	419770	326720	406662	1146670	1040110	1091490	649577	643166	0	459903	609248	724386	TRUE	P07636	TFPI2_HUMAN	TFPI2
891	40973.9	45239.3	43896.7	64303.4	58844.1	62636.2	74967.6	101522	72174.9	55316.4	82503.9	91395.6	TRUE	P07637	GSH0_HUMAN	GCLM
892	483355	588977	616682	596489	523223	558236	65170.9	144559	178445	62412.1	149958	0	TRUE	P07638	CD151_HUMAN	CD151
893	697105	577943	632434	2415500	2171600	2297520	1996290	2134850	2352230	2149920	2855690	2312860	TRUE	P07639	HSP13_HUMAN	HSPA13
894	780356	780516	637062	549114	0	0	0	0	0	0	0	0	TRUE	P07640	KC1A_HUMAN	CSNK1A1
895	154351	93588	0	0	0	0	0	0	0	0	0	0	TRUE	P07641	KC1D_HUMAN	CSNK1D
896	1261290	1159230	1201120	5302460	6844070	8682280	12933100	9632720	11538500	8823630	16343900	9828560	TRUE	P07642	MASP1_HUMAN	MASP1
897	127379	98963.1	148557	293989	220668	297185	0	0	0	0	0	0	TRUE	P07643	CCN3_HUMAN	CCN3
898	0	0	15533.4	0	72099.5	0	0	0	0	0	0	45060.5	TRUE	P07644	AGRE5_HUMAN	ADGRE5
899	381568	270691	264891	0	240972	264312	0	0	0	0	0	0	TRUE	P07645	DNSL1_HUMAN	DNASE1L1
900	178209	186394	135487	0	43330.7	0	0	0	0	78130.5	0	0	TRUE	P07646	RL34_HUMAN	RPL34
901	534346	543001	532421	444482	481652	658663	911710	1119150	1185080	897835	785624	685115	TRUE	P07647	LMAN1_HUMAN	LMAN1
902	0	23265.8	19247.1	0	0	0	0	13709.5	0	0	0	0	TRUE	P07648	FNTB_HUMAN	FNTB
903	540578	550977	487508	367654	378799	434216	276906	386452	575406	0	567556	271627	TRUE	P07649	ARRB1_HUMAN	ARRB1
904	1316720	1564050	1257870	656115	673155	662467	0	335653	0	406212	323864	242547	TRUE	P07650	EFTU_HUMAN	TUFM
905	2405400	2909610	2468870	1641680	1492020	1206310	0	0	0	0	0	0	TRUE	P07651	SRP09_HUMAN	SRP9
906	14943.1	14491.8	15703.8	0	12001.4	10064.2	0	0	0	0	0	0	TRUE	P07652	UBE2A_HUMAN	UBE2A
907	25670.2	29778.4	43301.9	157995	123049	168073	126693	166805	126426	145540	170739	152405	TRUE	P07653	MA2A2_HUMAN	MAN2A2
908	129040	129040	98731.5	0	0	0	0	0	0	0	0	0	TRUE	P07654	CASP4_HUMAN	CASP4
909	53044.6	42914.1	42164.2	178142	149147	138817	152440	225688	246108	159237	211918	119320	TRUE	P07655	TSP3_HUMAN	THBS3
910	20264500	16334900	19930100	131934000	96073000	106985000	117520000	224037000	238862000	147198000	259435000	137519000	TRUE	P07656	COMP_HUMAN	COMP
911	551864	590832	681074	381115	348343	0	0	0	0	0	0	0	TRUE	P07657	TMEDA_HUMAN	TMED10
912	41487.4	34509.7	42034.2	108276	69364	122071	0	0	0	0	0	0	TRUE	P07658	VEGFC_HUMAN	VEGFC
913	285837	205584	189783	0	0	0	0	0	0	0	0	0	TRUE	P07659	GSK3A_HUMAN	GSK3A
914	95602.7	83073.4	100044	93409.5	0	0	0	0	0	0	0	0	TRUE	P07660	GSK3B_HUMAN	GSK3B
915	0	184851	279176	406553	1489260	0	344261	0	0	0	0	585999	TRUE	P07661	KLK7_HUMAN	KLK7
916	0	0	0	2331660	2220250	2133140	0	0	738214	658112	661971	300097	TRUE	P07662	SEPP1_HUMAN	SELENOP
917	0	0	0	16997200	15420600	13091400	0	0	0	2776080	4197950	3771250	TRUE	P07663	CAMP_HUMAN	CAMP
918	0	0	0	0	0	0	0	0	0	0	0	0	TRUE	P07664	MTHFS_HUMAN	MTHFS
919	375400	394417	385098	350977	372190	297712	0	122164	0	0	0	0	TRUE	P07665	MMP14_HUMAN	MMP14
920	0	102094	108836	0	0	0	0	0	0	0	0	0	TRUE	P07666	PPOX_HUMAN	PPOX
921	0	0	0	0	0	0	0	0	0	0	0	0	TRUE	P07667	S26A2_HUMAN	SLC26A2
922	2342720	2648490	2709970	3070390	3020660	2772710	1939870	2874290	2882550	1684700	2982430	2103270	TRUE	P07668	SERPH_HUMAN	SERPINH1
923	964032	915922	974285	887491	1022820	911994	1633370	1565690	1594450	1526290	2040650	1501350	TRUE	P07669	F10A1_HUMAN	ST13
924	947051	981571	955235	630090	927579	1052340	1872170	2004050	1935880	1995910	2994280	1622750	TRUE	P07670	VASP_HUMAN	VASP
925	10210.6	11606.8	10025	0	0	0	0	0	0	0	0	0	TRUE	P07671	AP4A_HUMAN	NUDT2
926	159137	146652	145543	558357	487675	517075	490498	729561	751751	482038	947878	473968	TRUE	P07672	BCAM_HUMAN	BCAM
927	143249	127417	173224	320007	187248	235726	0	0	0	0	0	0	TRUE	P07673	PPT1_HUMAN	PPT1
928	4736850	6017660	5621300	5341270	6393930	6443820	0	5265730	0	0	0	0	TRUE	P07674	ANX11_HUMAN	ANXA11
929	542469	752431	607669	0	0	1234010	0	0	0	0	0	0	TRUE	P07675	FXR1_HUMAN	FXR1
930	882380	914424	921837	1109750	1345680	1459620	354108	860479	927668	621981	1551660	1089790	TRUE	P07676	RAB5C_HUMAN	RAB5C
931	0	19707	25987.8	0	0	0	0	0	0	0	0	0	TRUE	P07677	RAB13_HUMAN	RAB13
932	269970	292789	333410	0	0	0	0	0	0	0	0	0	TRUE	P07678	RT29_HUMAN	DAP3
933	321423	340534	339763	0	277204	0	0	165043	0	0	0	0	TRUE	P07679	DUS3_HUMAN	DUSP3
934	419739	438094	363901	1290200	830408	1301600	1570390	1774790	1206560	1469650	2174440	1551260	TRUE	P07680	GALK1_HUMAN	GALK1
935	1553570	2391990	1862660	675905	1234830	1008590	0	665976	205598	281517	518238	723256	TRUE	P07681	SSRD_HUMAN	SSR4
936	3022490	2868050	3125600	2211150	2467900	1890870	0	1039970	1491790	769224	1899080	1030160	TRUE	P07682	BAP31_HUMAN	BCAP31
937	12232.9	0	15496.7	0	0	0	0	0	0	0	0	0	TRUE	P07683	SUOX_HUMAN	SUOX
938	381225	344570	350063	0	215580	298356	0	0	0	0	0	0	TRUE	P07684	SPHM_HUMAN	SGSH
939	29399.8	25844.3	21382.4	115965	106496	55053.4	62794	68072.3	73675.3	60456.7	98764.3	86203.7	TRUE	P07685	APLP1_HUMAN	APLP1
940	15393.3	29589.8	38267.2	160649	116647	146808	135472	190297	216365	126777	247208	146791	TRUE	P07686	PLXA3_HUMAN	PLXNA3
941	96054.1	89144.6	104284	0	0	0	0	0	0	0	0	0	TRUE	P07687	DYLT3_HUMAN	DYNLT3
942	536599	475190	541028	447601	527623	526412	179381	266861	333044	270517	321733	338334	TRUE	P07688	HDGF_HUMAN	HDGF
943	35495800	29271200	28080800	193187000	172515000	253785000	215356000	280627000	262391000	237442000	325516000	247322000	TRUE	P07689	LUM_HUMAN	LUM
944	22371.3	18567.8	0	0	0	0	0	173507	145787	0	135576	192449	TRUE	P07690	PRELP_HUMAN	PRELP
945	106994	118440	161602	235444	320031	404911	1261770	1169820	2233490	238032	646422	452343	TRUE	P07691	RIDA_HUMAN	RIDA
946	300561	307706	319768	1328820	1182370	2123530	1155210	2645660	2391460	758763	1562830	1543630	TRUE	P07692	EFNB2_HUMAN	EFNB2
947	0	0	0	68080.4	0	72074.2	0	0	0	0	0	0	TRUE	P07693	EFNA5_HUMAN	EFNA5
948	236546	169363	309238	1177860	1483640	1165060	0	249865	0	0	0	0	TRUE	P07694	STC1_HUMAN	STC1
949	3107970	2540980	3274510	8154360	6768890	6074580	6194900	8973730	7416240	5725600	4935190	6366470	TRUE	P07695	NDST1_HUMAN	NDST1
950	0	0	0	0	0	0	0	0	0	0	0	0	TRUE	P07696	NDST2_HUMAN	NDST2
951	150692	131023	83591.5	45712	57810.4	78606.4	0	0	0	0	0	0	TRUE	P07697	CRIP2_HUMAN	CRIP2
952	1053120	1077790	980944	554800	0	618672	0	550118	0	340346	0	0	TRUE	P07698	TXTP_HUMAN	SLC25A1
953	21345.7	19793.1	8356.59	0	0	0	0	66280.4	0	0	0	0	TRUE	P07699	NUBP1_HUMAN	NUBP1
954	11211.9	11605.3	12993.5	0	0	0	0	0	0	0	9698.61	7933.32	TRUE	P07700	PGTB2_HUMAN	RABGGTB
955	10834800	11052000	11331400	7852730	5990210	6383690	3929250	2555010	5734790	2630440	6214340	3667110	TRUE	P07701	COPA_HUMAN	COPA
956	1971320	1942500	1954750	3774670	3711070	3695230	2299580	2558960	2339660	1907130	2888890	1856670	TRUE	P07702	CATC_HUMAN	CTSC
957	0	383523	374428	0	0	0	0	0	0	0	0	0	TRUE	P07703	CCHL_HUMAN	HCCS
958	10831100	12602000	12231000	4818340	4943940	3339650	0	0	0	0	0	0	TRUE	P07704	TCP4_HUMAN	SUB1
959	0	0	0	0	0	0	0	0	0	0	0	0	TRUE	P07705	CRIS3_HUMAN	CRISP3
960	960498	926431	1011140	7052250	5669870	5909770	6777620	8827750	9395130	6054460	11308800	8886900	TRUE	P07706	CA2D1_HUMAN	CACNA2D1
961	908905	898378	832115	0	0	827966	0	0	0	0	0	0	TRUE	P07707	AT1B3_HUMAN	ATP1B3
962	367891	339467	369586	667096	528205	739834	464634	658403	723874	392821	735906	521046	TRUE	P07708	EPHB4_HUMAN	EPHB4
963	208084	151674	171999	418655	413638	416055	260304	426213	342831	253376	502839	385778	TRUE	P07709	EPHA4_HUMAN	EPHA4
964	0	0	0	0	0	0	0	0	0	0	0	0	TRUE	P07710	ARSF_HUMAN	ARSF
965	140901	128331	124661	203392	171436	164303	188860	236953	196195	162508	205710	177133	TRUE	P07711	ANAG_HUMAN	NAGLU
966	351301	253966	268360	0	491561	0	0	0	0	0	0	0	TRUE	P07712	GALC_HUMAN	GALC
967	422701	376391	399382	378778	352650	318767	0	385861	0	172239	398698	312294	TRUE	P07713	KAD2_HUMAN	AK2
968	471168	517056	526481	0	401385	0	0	0	0	0	0	0	TRUE	P07714	P5CS_HUMAN	ALDH18A1
969	3639940	2450100	3345850	3988160	4971110	3940460	777200	1465260	809792	464264	1327130	509813	TRUE	P07715	MFAP2_HUMAN	MFAP2
970	254563	260693	226820	0	0	0	0	0	0	0	0	0	TRUE	P07716	S12A2_HUMAN	SLC12A2
971	0	0	0	40956300	35013700	42319800	0	0	0	5809450	9834480	9319600	TRUE	P07717	APOC4_HUMAN	APOC4
972	2565510	2382330	2220100	8645670	8149750	7705730	3878400	6504040	4477660	5782930	6500490	5294750	TRUE	P07718	PLTP_HUMAN	PLTP
973	0	0	0	0	0	0	0	0	0	0	0	0	TRUE	P07719	INHBC_HUMAN	INHBC
974	3388780	2857390	3179960	1709390	2463080	1894940	0	1491620	0	0	0	0	TRUE	P07720	MANF_HUMAN	MANF
975	0	0	0	0	422753	0	0	0	0	0	0	0	TRUE	P07721	MTP_HUMAN	MTTP
976	285475	273891	380737	0	0	0	0	0	0	0	0	184905	TRUE	P07722	CASP7_HUMAN	CASP7
977	1359090	1653090	1294260	3061420	2537480	3145070	2202560	2387890	2407170	1910190	2176250	2341550	TRUE	P07723	LAMB2_HUMAN	LAMB2
978	0	0	0	126745	0	154175	121117	170935	131448	110339	179750	142504	TRUE	P07724	CADH4_HUMAN	CDH4
979	14322200	11335100	10705700	78002800	61472700	88206200	67203300	102345000	86940200	69880300	134337000	72525000	TRUE	P07725	CADH6_HUMAN	CDH6
980	790647	770813	915259	4909400	4064530	4942930	4591930	8671260	8211850	5308750	9999950	7759210	TRUE	P07726	CAD11_HUMAN	CDH11
981	474569	440039	437683	1246460	1012950	1246580	1090460	1857090	1452260	1294330	1605450	1557340	TRUE	P07727	CAD13_HUMAN	CDH13
982	115451	115672	95555	55633.4	61848.7	67240.4	0	0	0	0	0	0	TRUE	P07728	SEC13_HUMAN	SEC13
983	0	0	0	0	0	0	0	0	0	0	0	0	TRUE	P07729	CCL23_HUMAN	CCL23
984	2140610	1811460	2041020	0	510995	1587080	2079810	2538070	3464190	1393830	3136220	1124320	TRUE	P07730	SUMO3_HUMAN	SUMO3
985	308682	162847	877083	0	0	0	0	0	0	0	0	0	TRUE	P07731	BID_HUMAN	BID
986	0	0	0	0	0	0	0	0	0	0	0	0	TRUE	P07732	CMC4_HUMAN	CMC4
987	2134650	2453560	2727900	0	388082	0	0	0	0	0	0	0	TRUE	P07733	ATP5I_HUMAN	ATP5ME
988	248157	160816	182808	0	0	0	0	230399	0	0	0	198839	TRUE	P07734	GSDMD_HUMAN	GSDMD
989	0	0	0	0	0	0	0	0	0	0	0	0	TRUE	P07735	LOXL3_HUMAN	LOXL3
990	350038	628001	0	5745790	4770710	4091750	1077620	1756960	2456430	2738990	1381630	1670570	TRUE	P07736	ANTR2_HUMAN	ANTXR2
991	390383	313061	261258	211508	124568	168965	202868	474861	335483	259124	353931	344116	TRUE	P07737	ARPC4_HUMAN	ARPC4
992	47748.8	43974.4	46108.9	56876.1	0	72525.2	0	0	0	0	104758	38024.9	TRUE	P07738	MYPR_HUMAN	PLP1
993	0	27163.8	0	0	0	0	0	0	0	0	0	0	TRUE	P07739	KR103_HUMAN	KRTAP10-3
994	822640	816807	874764	579859	646584	639012	0	0	0	210252	0	146870	TRUE	P07740	SC61B_HUMAN	SEC61B
995	44220.8	111312	74468.1	570135	0	0	0	71603.9	0	0	0	0	TRUE	P07741	UB2G2_HUMAN	UBE2G2
996	1952270	1902580	1915750	1869880	1864400	2055160	977076	1103120	1042590	792723	1379990	1209150	TRUE	P07742	IF4A1_HUMAN	EIF4A1
997	268463	363028	335401	227892	258522	151803	36608.8	0	0	0	0	0	TRUE	P07743	RS20_HUMAN	RPS20
998	1616400	1947640	2001900	2925840	2857270	2439870	1725490	3730410	3461130	2800200	3979800	3093370	TRUE	P07744	CDC42_HUMAN	CDC42
999	2729350	2960860	2609390	2390210	2718780	2291440	2454260	3794680	3754540	2545490	4984850	2630750	TRUE	P07745	DEST_HUMAN	DSTN
1000	595999	529507	616259	794172	619978	532948	1871520	1112230	1701330	1615610	2737580	2583700	TRUE	P07746	GMFB_HUMAN	GMFB
1001	0	0	0	159304	0	278896	0	0	0	459746	0	0	TRUE	P07747	KTDAP_HUMAN	KRTDAP
1002	985864	1021620	1116800	1225550	1083840	1122840	526163	1456250	1121090	1040950	2104180	1480880	TRUE	P07748	RAB8A_HUMAN	RAB8A
1003	184895	234734	218253	0	218062	166926	0	0	0	0	0	0	TRUE	P07749	SPCS3_HUMAN	SPCS3
1004	186133	152555	163762	0	0	0	0	0	0	0	0	0	TRUE	P07750	SRP54_HUMAN	SRP54
1005	72084	82564.1	105909	133097	116721	156242	149832	283908	223331	174434	296928	253853	TRUE	P07751	RAB5B_HUMAN	RAB5B
1006	962664	823839	928847	993136	794106	712269	0	888849	910643	492904	805569	569781	TRUE	P07752	UBC12_HUMAN	UBE2M
1007	309121	280122	284146	251966	238946	215788	250921	305894	319409	316527	411894	324747	TRUE	P07753	UBE2K_HUMAN	UBE2K
1008	1022870	1137840	1012870	1574160	1488210	2368480	996503	1452600	1333820	1129940	1467350	1471340	TRUE	P07754	UBE2N_HUMAN	UBE2N
1009	1483010	1457020	1411700	1067860	1271700	1105480	1135450	1111090	1025250	1559450	1765210	1066670	TRUE	P07755	CSN2_HUMAN	COPS2
1010	248309	196507	197736	0	0	218432	0	0	0	0	0	0	TRUE	P07756	RAP2B_HUMAN	RAP2B
1011	1197720	1266540	1086530	956933	1000020	918365	247631	271975	336710	161341	411601	248376	TRUE	P07757	RS3A_HUMAN	RPS3A
1012	443599	450594	464632	278655	296472	300557	37677.3	51605.4	38855.6	47358.6	37423.6	61309.6	TRUE	P07758	RL27_HUMAN	RPL27
1013	105974	138700	134176	70958.3	83462.8	66685.8	0	0	0	0	0	0	TRUE	P07759	RL37A_HUMAN	RPL37A
1014	525848	633340	684559	1097160	1292110	1291510	837923	793286	698393	610948	860844	677794	TRUE	P07760	RHOA_HUMAN	RHOA
1015	296455	297537	342156	0	214998	158574	94265.3	0	0	0	0	0	TRUE	P07761	S61A1_HUMAN	SEC61A1
1016	1513290	2893040	5327590	6574770	23566800	10236100	5400370	3206650	2753560	2143570	3348410	3481970	TRUE	P07762	LYSC_HUMAN	LYZ
1017	29539200	20968700	25179100	59998000	48997900	48550000	1363190	3746600	3603940	3041340	5300860	3220600	TRUE	P07763	B2MG_HUMAN	B2M
1018	0	13138	18249.9	0	0	0	0	0	0	0	0	0	TRUE	P07764	TGFB2_HUMAN	TGFB2
1019	1847710	1461070	2527930	2288940	2100340	1794530	0	0	109211	0	0	0	TRUE	P07765	NPC2_HUMAN	NPC2
1020	12890	13749.2	11249.1	0	0	0	54218	59048.9	44955.2	56379.5	67218.4	47949.2	TRUE	P07766	GBG11_HUMAN	GNG11
1021	6342.32	0	0	0	0	94138.6	0	0	0	0	0	0	TRUE	P07767	NTF2_HUMAN	NUTF2
1022	37917.8	53645.4	53958.2	0	0	0	0	0	0	0	0	29603.6	TRUE	P07768	RRAS2_HUMAN	RRAS2
1023	47574.3	38920.1	0	0	0	0	0	0	0	0	0	0	TRUE	P07769	TIM10_HUMAN	TIMM10
1024	2167700	1949720	1660770	715670	908860	1158420	0	0	0	0	305223	0	TRUE	P07770	RS7_HUMAN	RPS7
1025	848266	799958	809728	1115720	891214	860853	648945	949504	1025410	544865	759004	429641	TRUE	P07771	PP1B_HUMAN	PPP1CB
1026	838157	848897	1261920	1213340	1253060	1277300	389147	462279	585310	435266	749974	622318	TRUE	P07772	RS15A_HUMAN	RPS15A
1027	625687	618828	601548	579435	584811	542263	117473	90868.5	139380	118543	177740	129536	TRUE	P07773	RS16_HUMAN	RPS16
1028	0	145361	161204	231209	0	0	0	300335	373524	185006	0	237660	TRUE	P07774	UB2G1_HUMAN	UBE2G1
1029	1658350	1583590	1787880	712841	875123	775685	309139	748896	737668	510500	935039	689565	TRUE	P07775	RS14_HUMAN	RPS14
1030	862621	734695	794671	605100	483766	495528	129310	199177	0	132103	0	123401	TRUE	P07776	RS13_HUMAN	RPS13
1031	2592600	3449290	3060500	2093210	2167780	2155220	547870	1380090	532086	392792	615338	510731	TRUE	P07777	RS11_HUMAN	RPS11
1032	0	86323	71806.1	0	402136	36746.4	0	0	0	0	0	0	TRUE	P07778	RUXE_HUMAN	SNRPE
1033	2777960	2349180	2644760	1089420	1169520	1075240	0	0	0	0	0	0	TRUE	P07779	SMD2_HUMAN	SNRPD2
1034	244040	254512	212151	156316	180567	174783	40713.1	46142.1	48134.6	23055.2	58587.1	51813.6	TRUE	P07780	SMD3_HUMAN	SNRPD3
1035	98609.9	165056	165126	0	92882.9	0	0	0	180863	0	0	0	TRUE	P07781	TYB4_HUMAN	TMSB4X
1036	134942	112904	101174	205125	220010	155878	138685	179277	166949	165427	143994	137103	TRUE	P07782	ARF6_HUMAN	ARF6
1037	6058730	5540620	4860860	3920970	4291250	3560150	2751400	3977770	5205830	3103480	3636890	4172830	TRUE	P07783	PRS10_HUMAN	PSMC6
1038	529752	487470	525079	459107	348342	258346	102621	270200	311292	198324	346142	233314	TRUE	P07784	CNBP_HUMAN	CNBP
1039	825850	772970	988602	939783	946725	814948	0	249533	420617	194316	338828	0	TRUE	P07785	RS4X_HUMAN	RPS4X
1040	448021	318004	672291	0	538040	480403	174169	0	401936	0	0	204328	TRUE	P07786	RHOB_HUMAN	RHOB
1041	2239430	3527410	2996490	2468450	2778370	2319900	0	0	423991	0	520092	0	TRUE	P07787	RL23_HUMAN	RPL23
1042	183987	129854	175865	216981	159894	259085	0	0	0	0	68485.8	0	TRUE	P07788	RS15_HUMAN	RPS15
1043	261757	273061	315837	0	0	0	295721	341112	0	298617	286395	0	TRUE	P07789	RS24_HUMAN	RPS24
1044	28327.5	42978.3	31204.2	0	0	0	0	0	0	0	0	0	TRUE	P07790	RPAB5_HUMAN	POLR2L
1045	2640220	2702600	2352180	1290220	2027780	1423580	0	0	0	0	0	0	TRUE	P07791	RL10A_HUMAN	RPL10A
1046	997820	906994	1002280	780133	942697	649589	0	0	0	0	0	0	TRUE	P07792	RL8_HUMAN	RPL8
1047	14863100	11059900	11676200	7555340	7506060	6599360	3038750	3563330	4097980	2651600	4538570	4037050	TRUE	P07793	PPIA_HUMAN	PPIA
1048	3188190	3232880	3813380	2594020	3340630	3388460	1042950	1692630	2795820	1185980	1879300	1291810	TRUE	P07794	RS27A_HUMAN	RPS27A
1049	998723	827290	847573	797340	656528	780357	439921	656727	615772	452683	699973	484267	TRUE	P07795	AP2B1_HUMAN	AP2B1
1050	68523.1	68995.3	59287.8	0	0	0	30922.8	0	23702.3	34306.2	0	26340.2	TRUE	P07796	SUMO1_HUMAN	SUMO1
1051	60286.2	44035.4	78031.4	30337.9	43575.4	40487.3	0	0	0	0	0	0	TRUE	P07797	RL38_HUMAN	RPL38
1052	412923	421276	423571	399470	489336	381546	197709	200052	378523	247828	397869	168581	TRUE	P07798	SKP1_HUMAN	SKP1
1053	1493970	1603660	1409220	671989	806890	649614	0	95374.1	216689	99137.5	177305	112898	TRUE	P07799	RS21_HUMAN	RPS21
1054	1305720	1200440	1301120	818279	969926	1276350	980761	0	799855	653540	0	846342	TRUE	P07800	UBC9_HUMAN	UBE2I
1055	143883	316521	115939	0	0	0	0	0	0	0	0	0	TRUE	P07801	SC11A_HUMAN	SEC11A
1056	188313	207886	193619	93503.3	124675	106359	0	35250.5	0	0	0	0	TRUE	P07802	CSK2B_HUMAN	CSNK2B
1057	72289.9	84686.2	78936.6	0	0	0	0	0	0	0	0	0	TRUE	P07803	CSK21_HUMAN	CSNK2A1
1058	155688	127910	165180	132399	115994	173125	0	0	0	0	0	0	TRUE	P07804	SHPS1_HUMAN	SIRPA
1059	852897	630288	821525	631523	0	0	0	0	0	0	0	0	TRUE	P07805	RAE1L_HUMAN	RAE1
1060	662089	521112	515952	1440070	1091760	980869	587712	831782	734599	591270	740320	717692	TRUE	P07806	JAG1_HUMAN	JAG1
1061	651240	529756	714995	2964290	2227010	2435340	3825170	5551530	5059200	4280650	5822850	4663810	TRUE	P07807	RELN_HUMAN	RELN
1062	78765.7	94622.8	104047	176780	88243.4	64043.2	0	0	0	0	0	0	TRUE	P07808	ADA17_HUMAN	ADAM17
1063	4966540	4541250	4370380	10499400	10614200	10758400	669081	462149	514436	441303	360307	291477	TRUE	P07809	SRPX_HUMAN	SRPX
1064	0	0	0	0	0	0	0	0	0	0	0	0	TRUE	P07810	I13R1_HUMAN	IL13RA1
1065	0	0	0	6158060	6364330	9994830	0	0	0	0	0	0	TRUE	P07811	PHLD_HUMAN	GPLD1
1066	0	0	0	0	37253.1	0	0	0	0	0	0	0	TRUE	P07812	NGAL_HUMAN	LCN2
1067	174865	95285.4	144740	0	0	0	0	0	0	0	0	0	TRUE	P07813	IN35_HUMAN	IFI35
1068	748242	902262	782306	2987920	3470940	3100890	9977590	17597400	15361600	13347900	18499300	16357000	TRUE	P07814	MT1X_HUMAN	MT1X
1069	217100	179438	196098	346173	289513	322907	0	57001.5	0	59094.9	66793.7	64425.9	TRUE	P07815	NUCB2_HUMAN	NUCB2
1070	7072270	8769180	6362170	24482900	38067600	17964300	4700700	12147200	12039800	6637080	8525690	10044600	TRUE	P07816	DCD_HUMAN	DCD
1071	64696.7	59239.9	0	0	0	0	0	0	0	0	0	0	TRUE	P07817	RT35_HUMAN	MRPS35
1072	0	0	0	0	0	0	0	0	0	0	0	0	TRUE	P07818	RT05_HUMAN	MRPS5
1073	19821.2	29091.6	45443	0	0	0	0	0	0	0	0	0	TRUE	P07819	KGD4_HUMAN	KGD4
1074	256822	0	0	0	0	0	0	0	0	0	0	0	TRUE	P07820	RT15_HUMAN	MRPS15
1075	59485	79911	108389	0	0	0	0	0	0	0	0	0	TRUE	P07821	RT09_HUMAN	MRPS9
1076	39999.8	54903	69645	0	121445	89073.6	0	0	0	0	0	0	TRUE	P07822	HTRA3_HUMAN	HTRA3
1077	31001.3	47247.4	0	0	0	0	0	0	0	0	0	0	TRUE	P07823	COG7_HUMAN	COG7
1078	2706660	1985200	2120510	0	0	0	0	0	0	0	0	0	TRUE	P07824	TXN4A_HUMAN	TXNL4A
1079	177423	167293	211670	122307	119101	131316	0	0	0	0	0	0	TRUE	P07825	RL36A_HUMAN	RPL36A
1080	166014	193225	213859	164922	235761	169006	0	0	0	0	0	0	TRUE	P07826	CBX1_HUMAN	CBX1
1081	63869.9	65477.1	76671.1	78608.2	0	42536.4	0	0	0	0	0	0	TRUE	P07827	SMAD3_HUMAN	SMAD3
1082	1083740	962028	1112340	1448880	1850770	1105520	1202250	1994790	1525130	1468400	2102370	1626950	TRUE	P07828	ARF5_HUMAN	ARF5
1083	1157390	1204990	1085680	243173	398800	347744	231079	166707	107696	102285	233426	142574	TRUE	P07829	ERH_HUMAN	ERH
1084	18388.8	20959.3	19403.8	33121.3	31675.9	34794.9	17156.7	0	0	21164.6	0	0	TRUE	P07830	RHOG_HUMAN	RHOG
1085	65374.2	72030.8	50267.3	0	0	0	0	0	0	0	0	0	TRUE	P07831	DAB2_HUMAN	DAB2
1086	41563.4	41979.7	45179.2	238787	193169	85312.7	117663	115969	219511	198833	246159	76049.5	TRUE	P07832	FBLN2_HUMAN	FBLN2
1087	23240.9	37756.3	0	0	0	0	0	0	0	0	0	0	TRUE	P07833	XIAP_HUMAN	XIAP
1088	319951	345227	344295	898385	863773	608159	529886	483822	0	384418	0	0	TRUE	P07834	EFNB1_HUMAN	EFNB1
1089	173402	130228	0	0	0	0	0	0	0	0	0	0	TRUE	P07835	FAM3A_HUMAN	FAM3A
1090	234079	189217	211257	183760	219856	157779	0	0	0	0	0	0	TRUE	P07836	RBM3_HUMAN	RBM3
1091	1758990	1830530	1658430	1331760	0	591740	0	0	0	0	0	0	TRUE	P07837	TFAM_HUMAN	TFAM
1092	0	0	46454.5	0	0	0	0	0	0	0	0	0	TRUE	P07838	PSG4_HUMAN	PSG4
1093	3692.61	3496.16	3582.79	0	11429	19625.5	24625.7	0	49047.5	15364.2	61978.2	37000.3	TRUE	P07839	B4GN1_HUMAN	B4GALNT1
1094	40679	47942.7	53147.5	0	0	55267.6	0	0	0	0	0	0	TRUE	P07840	DIAC_HUMAN	CTBS
1095	1824320	2390460	3191650	8666480	4503360	2945880	4781020	5428030	4157780	3385750	6021270	5911090	TRUE	P07841	FABP5_HUMAN	FABP5
1096	1262500	1585290	1475620	10128300	7958740	7801060	130974	185916	229639	0	92802.5	71575.2	TRUE	P07842	ILRL1_HUMAN	IL1RL1
1097	2855.9	3978.46	4824.4	21942.8	10612.7	28130.8	22353.9	48656.4	20524.2	24990.2	75531.9	37406.1	TRUE	P07843	ROR1_HUMAN	ROR1
1098	0	0	0	0	0	0	0	0	0	0	0	0	TRUE	P07844	NAAA_HUMAN	NAAA
1099	438337	548170	637061	0	0	0	0	0	0	0	0	0	TRUE	P07845	PYRD_HUMAN	DHODH
1100	0	3851.71	4050.18	0	11694.3	24042.1	0	0	0	0	0	0	TRUE	P07846	NRG1_HUMAN	NRG1
1101	0	0	0	0	0	0	0	0	0	0	0	0	TRUE	P07847	SEMG2_HUMAN	SEMG2
1102	681374	740983	2031140	3740490	5799230	2324880	2438030	1206200	1619360	1678280	1096870	1905770	TRUE	P07848	DSG1_HUMAN	DSG1
1103	0	0	0	17046	21292.4	18697.1	22934.4	9914.71	0	19168.7	0	11408.9	TRUE	P07849	DSC2_HUMAN	DSC2
1104	3180820	2998070	4409790	1619830	2255570	3046870	736947	0	0	734409	1236690	0	TRUE	P07850	RL18A_HUMAN	RPL18A
1105	9638.44	8264.38	0	0	0	0	0	0	0	0	0	0	TRUE	P07851	GCNT1_HUMAN	GCNT1
1106	870519	626288	808010	1436060	1585570	1279930	754231	1039690	878926	382728	653518	405328	TRUE	P07852	TIE2_HUMAN	TEK
1107	9429730	9015950	9321210	18181900	15983600	15478100	1443270	2009150	1851680	1610070	2391030	1368560	TRUE	P07853	PLOD1_HUMAN	PLOD1
1108	13077500	12107100	13490900	30365900	31670600	32878300	7800450	11460500	12748800	8514640	14907300	8797490	TRUE	P07854	NUCB1_HUMAN	NUCB1
1109	600722	290435	282161	2585320	2224190	1939690	1452220	4146320	3797210	3090800	3566330	3261690	TRUE	P07855	TGBR3_HUMAN	TGFBR3
1110	105362	93366.4	74456.3	216655	203922	164147	0	0	0	0	0	0	TRUE	P07856	UPAR_HUMAN	PLAUR
1111	0	3497.17	0	0	0	0	0	0	0	0	0	0	TRUE	P07857	TAP2_HUMAN	TAP2
1112	0	0	0	493363	382537	436899	0	0	0	0	0	0	TRUE	P07858	FHR1_HUMAN	CFHR1
1113	110674	138811	143105	0	0	0	0	0	0	0	0	0	TRUE	P07859	UBXN1_HUMAN	UBXN1
1114	1662780	2269830	9801780	19437900	20473800	7357970	7752940	5657740	7984150	4576470	3538650	12769500	TRUE	P07860	K1C17_HUMAN	KRT17
1115	172351	143428	149251	1008880	788502	975990	1157500	1420350	1467450	1026520	1919690	1117200	TRUE	P07861	NOTC2_HUMAN	NOTCH2
1116	107378	180512	109536	0	0	0	0	0	0	0	0	0	TRUE	P07862	TLE1_HUMAN	TLE1
1117	38002.8	29093.4	30763.1	0	0	0	0	0	0	0	0	0	TRUE	P07863	TLE3_HUMAN	TLE3
1118	2770800	1646620	2547740	13238100	11046000	12577500	17699500	37014700	35468300	29922800	44394200	28877600	TRUE	P07864	HGFA_HUMAN	HGFAC
1119	102887	93820.2	98469.8	0	0	0	0	0	0	0	0	0	TRUE	P07865	SSBP_HUMAN	SSBP1
1120	252518	216250	300395	0	297808	0	0	0	294754	0	0	0	TRUE	P07866	CSTF1_HUMAN	CSTF1
1121	36341.4	42646.3	31551	0	0	0	0	0	0	0	0	0	TRUE	P07867	SRS11_HUMAN	SRSF11
1122	235163	194540	185721	1105890	1020860	683178	1903380	2370100	2751130	1094330	2632800	1678160	TRUE	P07868	COEA1_HUMAN	COL14A1
1123	28517000	22046400	33432600	111098000	93623900	140333000	126141000	109048000	95295000	107925000	130880000	114394000	TRUE	P07869	ITIH3_HUMAN	ITIH3
1124	663673	922835	769923	0	0	0	0	0	0	0	0	0	TRUE	P07870	KDSR_HUMAN	KDSR
1125	2399190	2158800	2221020	3471000	3050290	3428100	47323.6	171629	91341.4	0	283926	124557	TRUE	P07871	APLP2_HUMAN	APLP2
1126	2382780	1466520	1950900	14728800	12860200	10084500	13280500	19526700	23683800	7236370	12293600	19702800	TRUE	P07872	FMOD_HUMAN	FMOD
1127	2488800	2697920	2735950	1602580	1542190	1861620	351908	859417	756306	660002	987193	902671	TRUE	P07873	CKAP4_HUMAN	CKAP4
1128	0	0	0	0	0	0	0	0	0	0	0	0	TRUE	P07874	COGA1_HUMAN	COL16A1
1129	131259	114239	120908	964123	650683	750497	655708	525898	951862	1146840	902821	1015620	TRUE	P07875	DERM_HUMAN	DPT
1130	942734	908207	1050390	1724200	2166530	1682490	600489	1198330	692720	657356	1204620	1708200	TRUE	P07876	BAX_HUMAN	BAX
1131	422619	333055	342623	741554	723551	708436	494335	763558	819081	479746	725010	531777	TRUE	P07877	PCDH1_HUMAN	PCDH1
1132	26130.4	31605.8	25711.3	322057	256980	248673	253879	375445	412212	418408	483535	284207	TRUE	P07878	DDR1_HUMAN	DDR1
1133	38982.3	0	0	490529	584140	716222	0	0	0	0	0	0	TRUE	P07879	LG3BP_HUMAN	LGALS3BP
1134	292137	333329	290646	0	594684	143346	0	0	0	614814	0	879021	TRUE	P07880	LOXL1_HUMAN	LOXL1
1135	462574	417204	521354	1025540	902557	808079	209415	237492	0	249786	247119	186699	TRUE	P07881	MFGM_HUMAN	MFGE8
1136	689866	651909	1696850	3755320	7298950	1611260	2471490	1121420	1062350	1347110	1233740	1373180	TRUE	P07882	DSC1_HUMAN	DSC1
1137	6267790	4801370	6714520	13543700	11119400	12598200	0	1911570	0	0	356066	282826	TRUE	P07883	TICN1_HUMAN	SPOCK1
1138	109760	128619	125172	120501	0	49628.8	0	0	0	0	0	0	TRUE	P07884	CD47_HUMAN	CD47
1139	62491.5	61992.6	58188.4	25343.8	154908	143950	237831	337131	373123	221084	521506	724731	TRUE	P07885	FGL1_HUMAN	FGL1
1140	182143	242076	256845	0	0	0	0	0	0	0	0	0	TRUE	P07886	NSUN2_HUMAN	NSUN2
1141	3394400	2467500	2639520	1660140	1915990	1224400	1061990	1564560	1233770	0	0	0	TRUE	P07887	RBBP4_HUMAN	RBBP4
1142	85965.2	62103.1	87579.1	228093	0	234364	0	0	0	0	0	0	TRUE	P07888	MGT5A_HUMAN	MGAT5
1143	33333.5	24539.5	33656.4	86166.9	129168	113701	138811	169112	92594.9	101464	215149	36721.8	TRUE	P07889	MGAT2_HUMAN	MGAT2
1144	573540	567481	569160	1235210	1184170	1091050	352278	516965	497074	327785	528644	398362	TRUE	P07890	GALT2_HUMAN	GALNT2
1145	61344900	60080900	66015200	137103000	125432000	103050000	21174600	25451300	27342100	16275800	27493200	18855300	TRUE	P07891	GALT1_HUMAN	GALNT1
1146	213629	472932	408584	0	0	684311	0	0	0	0	161731	0	TRUE	P07892	BST1_HUMAN	BST1
1147	400786	383248	408917	733102	818257	728413	205396	423933	0	0	617705	320731	TRUE	P07893	SIA4A_HUMAN	ST3GAL1
1148	0	0	0	0	0	0	0	0	0	0	0	0	TRUE	P07894	SIA4C_HUMAN	ST3GAL4
1149	1078230	1180940	1073280	1253880	0	0	736510	0	949750	0	1016970	1094430	TRUE	P07895	TWF1_HUMAN	TWF1
1150	0	0	0	0	0	0	0	0	0	0	0	0	TRUE	P07896	HYAL1_HUMAN	HYAL1
1151	980726	1073350	1374310	0	0	1491410	0	0	0	0	0	0	TRUE	P07897	ASPH_HUMAN	ASPH
1152	115290000	106890000	105732000	274202000	222366000	266550000	21060300	34669000	34559000	24003900	43995000	28872500	TRUE	P07898	FBLN3_HUMAN	EFEMP1
1153	5929190	5563850	7237010	17322100	14424200	13878100	1908290	2913730	2424960	2069970	3762010	2158810	TRUE	P07899	FSTL1_HUMAN	FSTL1
1154	839259	842222	932564	0	0	0	0	0	0	0	0	0	TRUE	P07900	STX4_HUMAN	STX4
1155	310880	466112	464616	415659	415973	425101	0	0	0	0	0	0	TRUE	P07901	GRSF1_HUMAN	GRSF1
1156	1187830	1040380	1066300	7302330	6420770	7006680	6326320	10353300	10772600	6539550	10186300	8314750	TRUE	P07902	CNTN1_HUMAN	CNTN1
1157	1926270	1693010	1569910	8599410	6328360	7823420	5689790	17010400	13992800	5168060	7869340	10086100	TRUE	P07903	SEPR_HUMAN	FAP
1158	75847.5	104175	70309.7	321090	184856	0	0	0	0	0	0	0	TRUE	P07904	HYAL2_HUMAN	HYAL2
1159	1634700	1564880	1678010	1228120	1336920	0	822507	0	0	0	0	925859	TRUE	P07905	AIMP1_HUMAN	AIMP1
1160	58361100	59570100	62592100	205713000	198083000	219778000	36902000	51538600	53977900	50355200	81595900	57540700	TRUE	P07906	LMAN2_HUMAN	LMAN2
1161	0	0	0	0	0	0	0	0	0	0	0	0	TRUE	P07907	PTPRJ_HUMAN	PTPRJ
1162	319454	248809	280152	122616	0	134124	0	0	0	0	0	0	TRUE	P07908	TRAP1_HUMAN	TRAP1
1163	305538	243925	372236	0	0	0	0	0	0	0	0	0	TRUE	P07909	PP1R8_HUMAN	PPP1R8
1164	44762	49399.7	53293.4	0	57311.2	127397	101479	294475	357812	113353	140143	228050	TRUE	P07910	TP4A2_HUMAN	PTP4A2
1165	12238800	13707300	11255900	5079010	5415540	7453510	0	0	0	0	0	0	TRUE	P07911	ECH1_HUMAN	ECH1
1166	1765420	1114230	1195780	0	1434530	0	0	1379260	0	0	0	0	TRUE	P07912	COASY_HUMAN	COASY
1167	0	0	0	17303600	15240000	15149400	0	0	0	2718440	4892070	3932240	TRUE	P07913	PAFA_HUMAN	PLA2G7
1168	150466	132140	140776	137119	111573	141360	124841	161980	166736	136002	180605	69613.8	TRUE	P07914	CSN1_HUMAN	GPS1
1169	69430.3	38203.8	65241.2	217028	122491	240598	119695	151021	173811	143599	116596	159908	TRUE	P07915	SPP24_HUMAN	SPP2
1170	308416	317194	300304	0	0	0	0	0	0	0	0	0	TRUE	P07916	AAPK1_HUMAN	PRKAA1
1171	2622.12	2385.96	0	0	0	0	0	0	0	0	0	0	TRUE	P07917	FADD_HUMAN	FADD
1172	1246160	1320020	1280530	1086000	981805	1055730	836359	770821	891652	693246	887618	836852	TRUE	P07918	PRDX4_HUMAN	PRDX4
1173	157407	173393	156067	78231.9	0	92062.6	0	0	0	0	0	0	TRUE	P07919	CBX3_HUMAN	CBX3
1174	7208940	6167550	6674600	18994900	18214300	17473000	308204	435985	451341	278247	367939	382967	TRUE	P07920	MMRN1_HUMAN	MMRN1
1175	216177	212811	206340	382140	394749	408062	142991	126773	168051	164596	275329	128234	TRUE	P07921	DNJC3_HUMAN	DNAJC3
1176	0	0	0	0	0	0	0	0	0	0	0	0	TRUE	P07922	PAPP1_HUMAN	PAPPA
1177	155710	147742	139486	318907	402990	382488	422204	391486	518871	410616	539809	219266	TRUE	P07923	SEM3F_HUMAN	SEMA3F
1178	57036.3	0	96449.7	0	0	0	0	0	0	0	0	0	TRUE	P07924	NMI_HUMAN	NMI
1179	792215	668435	751267	4126640	3931930	3942540	3632220	6359360	6638340	4084470	8063620	5670580	TRUE	P07925	PTK7_HUMAN	PTK7
1180	190426	166017	178390	1133670	824133	972345	856743	1455060	1127700	1154990	1838830	1315780	TRUE	P07926	PTPRS_HUMAN	PTPRS
1181	27608.2	11559.5	18404.4	510748	330897	417122	708983	1584730	1256920	1140040	1799390	1373820	TRUE	P07927	MFAP5_HUMAN	MFAP5
1182	2562050	2534790	2397000	2361300	2403160	2415640	1595460	2430820	2544600	1683450	2084050	1744330	TRUE	P07928	UB2V1_HUMAN	UBE2V1
1183	0	0	0	0	0	678434	0	0	0	0	0	0	TRUE	P07929	RM49_HUMAN	MRPL49
1184	444774	473776	380573	0	148075	183602	0	0	0	0	0	0	TRUE	P07930	NNTM_HUMAN	NNT
1185	102330	96598.1	90068.2	172847	144358	198181	0	0	0	0	0	0	TRUE	P07931	OS9_HUMAN	OS9
1186	2068440	2389770	2532690	7588050	7057500	4090170	0	0	0	0	0	0	TRUE	P07932	ADAM9_HUMAN	ADAM9
1187	544143	578835	648147	1706010	1641380	1896750	0	0	0	0	0	0	TRUE	P07933	ADA15_HUMAN	ADAM15
1188	35785.3	49812.7	40537.5	0	0	0	0	0	0	0	0	0	TRUE	P07934	TMED1_HUMAN	TMED1
1189	10077.6	8870.82	0	108874	105123	96050.8	88290.7	113986	181796	33372.5	173325	40381	TRUE	P07935	LSAMP_HUMAN	LSAMP
1190	0	0	0	47533	37431.4	52499.1	0	0	0	0	0	0	TRUE	P07936	MADCA_HUMAN	MADCAM1
1191	284291	269239	309968	440774	1191230	443601	289755	336436	287034	0	284393	0	TRUE	P07937	ASAH1_HUMAN	ASAH1
1192	57364.9	52334.2	64999.1	0	42006.8	0	0	0	0	0	0	0	TRUE	P07938	PIN1_HUMAN	PIN1
1193	0	0	0	0	0	0	0	0	0	0	0	0	TRUE	P07939	SERC3_HUMAN	SERINC3
1194	11615.3	9998.72	14546.1	0	0	0	13096.6	0	0	0	0	14138.8	TRUE	P07940	KCC2G_HUMAN	CAMK2G
1195	462240	548335	467671	0	0	0	0	0	0	0	0	0	TRUE	P07941	STIM1_HUMAN	STIM1
1196	0	0	0	0	0	81892.1	36200	0	0	79058.3	132433	280626	TRUE	P07942	SEM5A_HUMAN	SEMA5A
1197	807893	974090	1047050	0	0	0	0	0	1161080	0	0	0	TRUE	P07943	PWP1_HUMAN	PWP1
1198	6377.03	0	0	0	0	0	0	0	0	0	0	0	TRUE	P07944	TPBG_HUMAN	TPBG
1199	163628	130001	155219	211748	171347	176956	214702	519737	379577	308989	489370	402952	TRUE	P07945	FHL1_HUMAN	FHL1
1200	81440.6	66207.3	87579.7	68205.2	49991	52622.5	41546.9	52361.9	62831.6	41838.2	0	0	TRUE	P07946	FHL3_HUMAN	FHL3
1201	79054.9	72790	68052.8	0	0	93148.8	0	79588.8	0	0	0	0	TRUE	P07947	AAMP_HUMAN	AAMP
1202	293316	369397	372933	276547	230951	302829	0	0	0	0	0	0	TRUE	P07948	MOGS_HUMAN	MOGS
1203	633849	552051	615643	2056220	1662000	1667310	1431680	2104410	1727120	1123620	1899790	1956360	TRUE	P07949	CD166_HUMAN	ALCAM
1204	0	0	0	0	0	0	0	0	0	0	0	0	TRUE	P07950	LAMB3_HUMAN	LAMB3
1205	1689300	1498600	1769940	5484440	4744720	5412740	0	0	0	0	0	0	TRUE	P07951	LAMC2_HUMAN	LAMC2
1206	0	60564.3	0	17655800	20867000	15858800	0	0	0	2396180	9007850	4777420	TRUE	P07952	APOF_HUMAN	APOF
1207	284197	210536	336840	735225	1345060	957553	1532880	2385730	1643090	1674080	1922750	942626	TRUE	P07953	ENPP2_HUMAN	ENPP2
1208	22060.3	15816.6	25861.5	0	0	0	0	0	0	0	0	0	TRUE	P07954	BYST_HUMAN	BYSL
1209	99045.5	110629	68290.1	0	0	0	0	0	0	0	0	0	TRUE	P07955	CIRBP_HUMAN	CIRBP
1210	1002730	893164	966910	2948170	1999300	2716220	3317580	3269390	6019290	3141400	5871680	4701190	TRUE	P07956	COTL1_HUMAN	COTL1
1211	181164	210135	161910	0	47164.9	29461.2	0	55587.5	0	42139.8	0	34161.1	TRUE	P07957	SCRB2_HUMAN	SCARB2
1212	814492	662812	702035	1570090	1469060	1604620	179842	0	286713	232647	0	0	TRUE	P07958	NID2_HUMAN	NID2
1213	24019	0	38228.9	27820.2	0	0	0	0	0	0	0	0	TRUE	P07959	LRP8_HUMAN	LRP8
1214	0	0	0	0	0	0	0	0	0	0	0	0	TRUE	P07960	IL18_HUMAN	IL18
1215	1356680	1098460	1277590	3950470	3007550	3479520	2153000	2869280	2925650	1921550	2520140	2274760	TRUE	P07961	DAG1_HUMAN	DAG1
1216	0	0	0	0	0	0	28307.2	27741.7	9668.77	24382	29762.9	37347.5	TRUE	P07962	DSG2_HUMAN	DSG2
1217	1362470	1290460	1284410	0	0	0	0	0	0	0	0	0	TRUE	P07963	BOP1_HUMAN	BOP1
1218	254935	203812	210610	0	225470	0	209307	301974	312057	231125	319947	0	TRUE	P07964	UBE4A_HUMAN	UBE4A
1219	4996.52	3764.46	0	0	0	0	0	0	0	0	0	0	TRUE	P07965	KEAP1_HUMAN	KEAP1
1220	11403.3	13873.8	29423.3	51475.5	60955.1	56475.2	0	0	0	0	0	0	TRUE	P07966	SREC_HUMAN	SCARF1
1221	94643.3	103770	92960.3	248469	193273	219736	94414.6	213751	160499	159136	265583	0	TRUE	P07967	MLEC_HUMAN	MLEC
1222	384358	381075	420451	236510	244693	280985	0	0	0	0	0	0	TRUE	P07968	FHL2_HUMAN	FHL2
1223	6316.68	7631.48	8617.79	0	0	0	0	0	0	0	0	0	TRUE	P07969	ICT1_HUMAN	MRPL58
1224	6458.94	0	21385.9	42295.9	106760	44931.9	14596.2	0	0	0	0	0	TRUE	P07970	LY6D_HUMAN	LY6D
1225	3209.94	1803.8	0	0	0	0	0	0	0	0	0	0	TRUE	P07971	RCN2_HUMAN	RCN2
1226	0	22398.3	20999.3	0	36448	0	33103.8	40710.7	40483.7	32276.2	0	0	TRUE	P07972	FRG1_HUMAN	FRG1
1227	44262.1	34597	35219.9	0	0	0	0	0	0	0	0	0	TRUE	P07973	GAMT_HUMAN	GAMT
1228	5288280	4974740	5397490	5348480	4417440	3480960	0	4631210	6383430	4868030	6548060	4027010	TRUE	P07974	GAS6_HUMAN	GAS6
1229	482820	406850	351832	2063170	1935230	1983380	2734990	4440690	4852940	3570450	6112030	2187270	TRUE	P07975	SPRL1_HUMAN	SPARCL1
1230	565469	446837	475927	2505920	2433800	2603440	3647710	5939610	6634150	4974820	8628620	6568800	TRUE	P07976	HABP2_HUMAN	HABP2
1231	1156180	277146	339673	0	0	0	0	0	0	0	0	0	TRUE	P07977	ERG1_HUMAN	SQLE
1232	251997	283904	258887	0	252180	202366	0	0	0	0	0	0	TRUE	P07978	PDIA5_HUMAN	PDIA5
1233	0	0	180185	0	706518	704533	0	1003200	1321740	0	0	0	TRUE	P07979	SEM3A_HUMAN	SEMA3A
1234	86808.8	69272.5	196995	373620	833465	214113	440027	0	0	134910	99358.3	178996	TRUE	P07980	DSC3_HUMAN	DSC3
1235	11630.9	13500.5	13775.4	202176	145670	171352	137335	242859	120987	178121	113927	125750	TRUE	P07981	IHH_HUMAN	IHH
1236	36881300	32535700	31562800	111900000	93596100	42892300	113138000	82260000	131863000	90187200	115220000	86496200	TRUE	P07982	ITIH4_HUMAN	ITIH4
1237	36662.1	33908.7	28947.2	0	0	0	0	0	0	0	0	0	TRUE	P07983	IRF3_HUMAN	IRF3
1238	42976.1	40147	0	0	0	0	0	0	0	0	0	0	TRUE	P07984	BLTP2_HUMAN	BLTP2
1239	2308750	1923920	1670940	0	0	0	0	0	0	0	0	0	TRUE	P07985	RRP1B_HUMAN	RRP1B
1240	111303	99529	118264	63192.3	0	75505.2	0	0	0	0	0	0	TRUE	P07986	MESD_HUMAN	MESD
1241	8509500	7072650	9678350	6378820	6161470	5762100	4183520	4513070	4258760	4213810	5357940	3872230	TRUE	P07987	GANAB_HUMAN	GANAB
1242	212693	182317	196120	389611	433100	475047	331467	468707	516907	278311	390837	351372	TRUE	P07988	MBTP1_HUMAN	MBTPS1
1243	38225.8	37076.6	36943.1	0	0	21428.8	0	0	0	0	0	0	TRUE	P07989	LBR_HUMAN	LBR
1244	30084200	27979700	29980800	105216000	77662700	94755400	41254600	75780500	65140600	56518000	55568100	56873600	TRUE	P07990	LTBP1_HUMAN	LTBP1
1245	5141570	4515810	4900620	11843400	8911420	10173200	269520	813664	647822	773948	1017870	647295	TRUE	P07991	LTBP2_HUMAN	LTBP2
1246	0	1945.77	2331.56	0	0	0	0	0	0	0	0	0	TRUE	P07992	NAA30_HUMAN	NAA30
1247	2213920	2078990	2511480	1524760	1674270	2082500	2092030	3423940	3867810	1945700	3551110	2691000	TRUE	P07993	LASP1_HUMAN	LASP1
1248	0	0	0	0	0	0	0	0	0	0	0	0	TRUE	P07994	GPNMB_HUMAN	GPNMB
1249	1301620	1514260	1785720	881852	942033	1266580	0	0	0	0	0	0	TRUE	P07995	SPCS2_HUMAN	SPCS2
1250	71410.3	81694.8	87022.3	0	0	0	0	0	0	0	0	0	TRUE	P07996	EMC2_HUMAN	EMC2
1251	0	0	0	0	0	0	0	0	0	0	0	0	TRUE	P07997	TRAM2_HUMAN	TRAM2
1252	1075570	937296	964494	746718	799355	735874	590285	648194	589444	565854	762073	604201	TRUE	P07998	SYK_HUMAN	KARS1
1253	68744.9	77592.1	76574.3	41016.8	14948.7	36978.5	0	50880.9	44807.7	30509.7	44773.2	37455.1	TRUE	P07999	IF4H_HUMAN	EIF4H
1254	3401920	2597170	2877420	21918300	21206200	23161600	29253600	36929400	34297500	29812200	39727300	27876300	TRUE	P08000	POSTN_HUMAN	POSTN
1255	5646.47	6741.78	9899.41	0	0	0	0	0	0	0	0	0	TRUE	P08001	ACOX1_HUMAN	ACOX1
1256	3510080	3532390	3650490	2532550	3014730	2904600	538840	935218	771528	770016	1353510	637151	TRUE	P08002	PDIA6_HUMAN	PDIA6
1257	371924	377534	433037	2276530	2778990	2207840	3971540	4480930	4864980	4029670	6879060	5411200	TRUE	P08003	PCOC1_HUMAN	PCOLCE
1258	342115	589674	335933	659679	812127	657020	651966	1112810	665354	744419	1157530	559805	TRUE	P08004	PEA15_HUMAN	PEA15
1259	93216.8	101677	115812	0	0	75041.6	0	125171	90713.8	72482.1	161549	0	TRUE	P08005	PMVK_HUMAN	PMVK
1260	342109	397937	398202	373972	467969	508948	181793	324784	233554	202490	166518	203235	TRUE	P08006	NOMO1_HUMAN	NOMO1
1261	167134	240613	313916	0	0	0	0	0	0	0	0	0	TRUE	P08007	PON2_HUMAN	PON2
1262	0	0	0	0	0	15662.8	0	0	0	0	0	0	TRUE	P08008	PON3_HUMAN	PON3
1263	1100970	1344120	1657940	860599	1094080	1111640	625258	974459	1019490	1056820	1086720	0	TRUE	P08009	TEBP_HUMAN	PTGES3
1264	342738	0	623411	0	0	0	0	0	0	0	0	0	TRUE	P08010	PGFRL_HUMAN	PDGFRL
1265	34375.5	25964.6	40247.2	136051	149226	176936	186969	259956	0	49450.9	108903	0	TRUE	P08011	NECT1_HUMAN	NECTIN1
1266	0	0	0	0	0	0	0	0	0	0	0	0	TRUE	P08012	PSG5_HUMAN	PSG5
1267	2597730	2001940	2151520	9553910	8564870	6755680	4461870	6727420	5756210	4360770	5867460	5721970	TRUE	P08013	PTPRK_HUMAN	PTPRK
1268	198048	164020	124857	1064920	829968	748279	1616240	1750980	2168790	1128770	2316590	849230	TRUE	P08014	NADC_HUMAN	QPRT
1269	1870430	1750570	2177950	2296420	1880880	1692280	2313920	4082260	2176700	3202680	4039430	3012010	TRUE	P08015	RCN1_HUMAN	RCN1
1270	402948	527441	637046	0	114613	83643.5	0	0	0	163443	365962	0	TRUE	P08016	TMED2_HUMAN	TMED2
1271	40484200	40624700	42609200	0	44971100	0	0	0	0	0	0	0	TRUE	P08017	RHEB_HUMAN	RHEB
1272	0	0	0	0	0	0	0	0	0	0	0	0	TRUE	P08018	ANGP1_HUMAN	ANGPT1
1273	78074.3	76426.8	58523.6	0	72564.9	39860.6	0	0	0	0	0	0	TRUE	P08019	DHC24_HUMAN	DHCR24
1274	859681	834495	793104	437745	398574	395788	0	0	0	0	0	0	TRUE	P08020	SF3B3_HUMAN	SF3B3
1275	473613	564959	503654	309969	357927	383155	303772	400416	419889	305677	527258	254499	TRUE	P08021	CNN3_HUMAN	CNN3
1276	0	0	0	0	0	0	0	0	0	0	0	0	TRUE	P08022	RBMS2_HUMAN	RBMS2
1277	134630	156061	142306	0	62635.8	127645	65947.1	133116	118452	88036.6	239678	135478	TRUE	P08023	PP1R7_HUMAN	PPP1R7
1278	983595	990344	918125	596264	669776	516074	225498	304149	252230	195715	216963	247328	TRUE	P08024	SC23A_HUMAN	SEC23A
1279	0	0	0	0	0	0	0	0	0	0	0	0	TRUE	P08025	FCN2_HUMAN	FCN2
1280	246952	231823	548663	658071	937036	343765	569565	247960	267816	379060	295563	367234	TRUE	P08026	CDSN_HUMAN	CDSN
1281	918543	832010	879728	4784770	4073840	4108950	6352220	9412200	8368560	7630750	12488300	9618070	TRUE	P08027	BGH3_HUMAN	TGFBI
1282	1892740	1841370	1896210	0	0	0	0	0	0	0	0	0	TRUE	P08028	NHRF2_HUMAN	NHERF2
1283	360932	281401	456350	607291	0	0	0	0	0	0	0	0	TRUE	P08029	TRADD_HUMAN	TRADD
1284	178033	186160	178325	0	0	264050	0	0	0	0	0	0	TRUE	P08030	AAAT_HUMAN	SLC1A5
1285	327565	315255	441157	0	0	0	0	0	0	0	0	0	TRUE	P08031	MLF2_HUMAN	MLF2
1286	599554	692122	688023	0	0	0	0	0	0	0	0	0	TRUE	P08032	TOM34_HUMAN	TOMM34
1287	127737	116116	160005	0	0	0	0	0	0	0	0	0	TRUE	P08033	SMAD2_HUMAN	SMAD2
1288	0	0	0	95385.2	267413	56001.5	122816	253600	233659	0	0	272311	TRUE	P08034	NPTX1_HUMAN	NPTX1
1289	108604	99519.6	104264	158053	209771	144548	0	0	274737	87308.4	250569	0	TRUE	P08035	UB2V2_HUMAN	UBE2V2
1290	20861.1	41201.2	65674.3	96898.8	319333	126457	32228.3	0	54167	46279.5	0	48131.8	TRUE	P08036	CYTM_HUMAN	CST6
1291	0	0	0	222816	0	0	0	0	0	0	0	0	TRUE	P08037	ADIPO_HUMAN	ADIPOQ
1292	273205	285698	280714	853575	928616	919823	177166	0	229926	0	220496	202781	TRUE	P08038	VAS1_HUMAN	ATP6AP1
1293	539329	638883	1146430	0	0	0	0	0	0	0	0	0	TRUE	P08039	ETFD_HUMAN	ETFDH
1294	18222900	19030200	18547200	47148300	41061400	49636700	1920900	2740470	3469440	1803650	3292800	2051800	TRUE	P08040	IBP7_HUMAN	IGFBP7
1295	0	0	0	0	0	0	0	0	0	0	0	0	TRUE	P08041	PDCD2_HUMAN	PDCD2
1296	15513600	13598000	13779900	22410500	19914200	22432100	1814110	2441330	1767180	2573250	3344270	1693600	TRUE	P08042	LAMA4_HUMAN	LAMA4
1297	2515080	1994340	2050190	7197550	6720220	6979040	5305040	8652380	8640480	3473860	9518670	5258090	TRUE	P08043	EXT1_HUMAN	EXT1
1298	53998	38943.7	33038.3	0	0	0	0	0	0	0	0	0	TRUE	P08044	CSRP2_HUMAN	CSRP2
1299	87632.8	54369.4	88062.3	121279	148172	141213	0	0	0	0	0	0	TRUE	P08045	SYPL1_HUMAN	SYPL1
1300	657282	541666	693225	411320	491851	0	0	472894	0	0	0	0	TRUE	P08046	RBBP7_HUMAN	RBBP7
1301	4773.68	6720.23	4557.43	0	0	0	0	0	0	0	0	0	TRUE	P08047	CALRL_HUMAN	CALCRL
1302	771478	693753	818621	2201340	2863260	2769480	2585500	2746600	3502740	2888470	3192120	2379930	TRUE	P08048	ECM1_HUMAN	ECM1
1303	0	0	0	0	0	0	0	0	0	0	0	0	TRUE	P08049	CCL15_HUMAN	CCL15
1304	3198550	3963650	4401720	1856490	1836030	1724500	0	0	0	0	1819140	0	TRUE	P08050	DECR_HUMAN	DECR1
1305	893023	862683	799754	1577090	1351590	1799630	1116460	1614440	1120730	1211730	1272860	1230130	TRUE	P08051	MA2A1_HUMAN	MAN2A1
1306	47481.1	52334.2	56629.8	0	0	0	0	0	0	0	22342.7	0	TRUE	P08052	NDUA5_HUMAN	NDUFA5
1307	197488	214773	211483	213658	0	160390	0	0	0	0	0	0	TRUE	P08053	THTR_HUMAN	TST
1308	653641	568309	644752	2361240	2077020	2030500	892616	2145600	2014620	1239720	1823610	1810700	TRUE	P08054	QPCT_HUMAN	QPCT
1309	45771.8	41455.4	39138.6	41944.8	0	73730.2	44594.6	121816	107284	67720.2	116287	63448	TRUE	P08055	KGUA_HUMAN	GUK1
1310	725340	700168	793511	905374	1113270	1204840	1171840	2037890	2118690	1110960	2836420	1149040	TRUE	P08056	GLO2_HUMAN	HAGH
1311	62638.7	56326.6	52763.3	398835	368214	346541	485137	628440	652871	522941	781689	616675	TRUE	P08057	LAMA3_HUMAN	LAMA3
1312	484794	763518	639160	0	0	0	0	0	0	0	0	0	TRUE	P08058	NDUA9_HUMAN	NDUFA9
1313	674260	0	661679	3073790	2138710	3941980	0	3760000	1738790	1330600	3109430	1280750	TRUE	P08059	DDR2_HUMAN	DDR2
1314	0	0	0	0	0	0	0	0	0	0	0	0	TRUE	P08060	SIA4B_HUMAN	ST3GAL2
1315	226702	220665	218936	0	0	0	0	0	0	0	0	0	TRUE	P08061	CP51A_HUMAN	CYP51A1
1316	52598.4	0	0	0	0	0	99383.7	132463	78050.8	0	0	96059.2	TRUE	P08062	AOC3_HUMAN	AOC3
1317	0	192889	350676	0	0	0	0	0	0	0	0	0	TRUE	P08063	DGUOK_HUMAN	DGUOK
1318	0	0	0	0	0	0	0	0	0	0	0	0	TRUE	P08064	LY6K_HUMAN	LY6K
1319	567348	594299	489885	0	568059	0	0	0	0	0	0	0	TRUE	P08065	T132A_HUMAN	TMEM132A
1320	35818.8	37042.5	41241.4	0	0	76715.6	0	0	0	0	0	0	TRUE	P08066	MICA_HUMAN	MICA
1321	661878	618750	702337	714538	704767	531708	241771	430308	153348	362521	517769	0	TRUE	P08067	P3H1_HUMAN	P3H1
1322	0	112595	0	0	0	0	0	0	0	0	0	0	TRUE	P08068	RPA43_HUMAN	POLR1F
1323	0	24232.7	0	0	0	0	0	0	0	0	0	0	TRUE	P08069	KR202_HUMAN	KRTAP20-2
1324	0	1464100	0	0	0	0	0	0	0	0	0	0	TRUE	P08070	KR241_HUMAN	KRTAP24-1
1325	17829.1	21066.2	23272.6	0	0	0	0	0	0	0	0	0	TRUE	P08071	LSM12_HUMAN	LSM12
1326	311679	327798	386694	455309	474940	0	0	0	0	0	0	0	TRUE	P08072	TIM50_HUMAN	TIMM50
1327	467684	0	0	0	4755250	0	0	0	645731	0	0	1216040	TRUE	P08073	OFUT4_HUMAN	FUT11
1328	62916.1	63611.7	41647.3	0	0	0	0	129563	0	0	0	0	TRUE	P08074	GXLT1_HUMAN	GXYLT1
1329	7584.64	6802.35	7733.85	0	0	0	0	0	0	0	0	0	TRUE	P08075	ACSF3_HUMAN	ACSF3
1330	1227680	1398010	1207020	6234260	6051690	6844600	8507880	8524240	10011600	6166400	12294100	7113370	TRUE	P08076	SVEP1_HUMAN	SVEP1
1331	29496.5	26642.2	25137.6	22037.6	23664.8	0	0	0	0	0	0	0	TRUE	P08077	MIX23_HUMAN	MIX23
1332	0	92726.3	0	0	149830	0	0	0	0	0	0	0	TRUE	P08078	KR132_HUMAN	KRTAP13-2
1333	567605	632814	528124	240953	229499	249608	0	0	0	0	0	0	TRUE	P08079	QORX_HUMAN	TP53I3
1334	317458	318569	392689	528231	755219	783645	460545	1056710	969788	511669	620288	323077	TRUE	P08080	HIKES_HUMAN	HIKESHI
1335	1060770	954266	1201520	0	0	0	0	0	0	0	0	0	TRUE	P08081	UBP39_HUMAN	USP39
1336	25823.3	15520	27987.7	61565.7	116257	95902.1	183453	188019	299887	234328	227032	187944	TRUE	P08082	PLA1A_HUMAN	PLA1A
1337	26718.9	27254.9	29264.4	207281	187993	211507	147761	349942	212665	167307	201469	287087	TRUE	P08083	FBLN7_HUMAN	FBLN7
1338	20022.4	21518.2	0	180408	226422	210505	289773	543789	657596	257430	398217	313591	TRUE	P08084	SDK2_HUMAN	SDK2
1339	984507	745080	707802	0	0	991707	1092730	1048110	1100030	939303	1262790	0	TRUE	P08085	HERC4_HUMAN	HERC4
1340	166213	137550	122605	0	0	0	0	0	0	0	0	0	TRUE	P08086	TGO1_HUMAN	MIA3
1341	0	6480.24	0	0	0	0	0	0	0	0	0	0	TRUE	P08087	NHLC3_HUMAN	NHLRC3
1342	0	0	0	0	0	0	0	0	0	0	0	0	TRUE	P08088	TOR2A_HUMAN	TOR2A
1343	0	0	0	0	0	0	0	0	0	0	0	0	TRUE	P08089	SIRB2_HUMAN	SIRPB2
1344	139537	114103	161902	393053	558095	437718	628992	918596	781031	874531	634743	437386	TRUE	P08090	COL12_HUMAN	COLEC12
1345	136365	96799.5	122605	0	0	0	0	0	0	0	0	0	TRUE	P08091	EOGT_HUMAN	EOGT
1346	0	22471.4	0	0	0	0	0	0	0	0	0	0	TRUE	P08092	COX20_HUMAN	COX20
1347	0	0	29788.5	0	0	0	0	0	0	0	0	0	TRUE	P08093	MANEA_HUMAN	MANEA
1348	4606.3	2014.41	2219.04	28148.8	32543.2	42660.9	29365.7	42330.6	41010	38515.2	63097.1	43902.7	TRUE	P08094	FREM2_HUMAN	FREM2
1349	68809.9	25671.1	33890.1	113558	179843	89806.1	110051	151023	117916	48451.1	81534.8	94358.9	TRUE	P08095	HYI_HUMAN	HYI
1350	30965.5	38825.2	46767	0	0	0	0	0	0	0	0	0	TRUE	P08096	CAF17_HUMAN	IBA57
1351	321273	284471	0	0	0	0	0	0	0	0	0	0	TRUE	P08097	RM02_HUMAN	MRPL2
1352	19116.5	45923.5	47826.3	23481.3	206276	191693	0	0	0	0	0	301563	TRUE	P08098	CODA1_HUMAN	COL13A1
1353	312734	249767	403006	456259	447486	493134	586693	772667	1098090	644892	1632820	976741	TRUE	P08099	DDI2_HUMAN	DDI2
1354	3740300	2202020	2322980	1207270	1159900	624849	278379	0	0	273389	0	0	TRUE	P08100	H37_HUMAN	H3-7
1355	0	4859.98	0	0	0	0	0	0	0	0	0	0	TRUE	P08101	LYRM7_HUMAN	LYRM7
1356	0	0	0	0	0	0	0	0	0	0	0	0	TRUE	P08102	MANEL_HUMAN	MANEAL
1357	26227.7	27196.2	26211.6	59683.4	0	34478.5	0	0	0	0	0	0	TRUE	P08103	CAHD1_HUMAN	CACHD1
1358	19483.8	14433	33101.7	0	0	0	100577	71792.3	84401.6	0	117356	0	TRUE	P08104	F1711_HUMAN	FAM171A1
1359	47648.3	20555.7	27430.1	0	0	0	0	0	0	0	0	0	TRUE	P08105	FOCAD_HUMAN	FOCAD
1360	0	0	0	0	0	0	0	0	0	0	0	0	TRUE	P08106	GP107_HUMAN	GPR107
1361	2260230	1650060	2518680	10101000	8729940	10490500	8755370	16250300	15926300	11817200	16747800	8262230	TRUE	P08107	PEAR1_HUMAN	PEAR1
1362	33447.4	51477.7	69518.9	204243	112451	182379	211340	756461	571308	644576	731698	224121	TRUE	P08108	CD276_HUMAN	CD276
1363	430298	362806	360816	783270	644639	763973	303340	283862	324951	245749	365478	286955	TRUE	P08109	METRL_HUMAN	METRNL
1364	0	0	0	0	0	0	0	0	0	0	0	0	TRUE	P08110	LPCT4_HUMAN	LPCAT4
1365	202959	249022	0	1247670	0	1093570	1590400	2394380	1993360	492962	1795540	1561630	TRUE	P08111	OLM2A_HUMAN	OLFML2A
1366	177495	201806	176268	0	0	491573	193705	231613	0	0	0	0	TRUE	P08112	GL8D1_HUMAN	GLT8D1
1367	17865.2	17452	16532.1	36265.1	27316.1	48560.1	0	0	0	0	0	0	TRUE	P08113	NR3L1_HUMAN	NCR3LG1
1368	222047	245997	223132	0	153827	240972	0	0	0	123685	174905	119921	TRUE	P08114	ATLA3_HUMAN	ATL3
1369	30018.7	35776.3	34963.4	0	25495.6	0	0	0	0	0	0	0	TRUE	P08115	NXN_HUMAN	NXN
1370	8821.8	0	10572.3	0	0	0	0	0	0	0	0	0	TRUE	P08116	TTC19_HUMAN	TTC19
1371	27526.8	54555.7	68655.4	204150	203247	167116	0	0	0	0	0	35559.2	TRUE	P08117	DMKN_HUMAN	DMKN
1372	0	0	0	77823.4	88750.6	75687.7	42432	58488.1	34966.9	74462.2	61104	31792.4	TRUE	P08118	VASN_HUMAN	VASN
1373	189851	178996	199593	947765	715501	1117430	442175	1566630	2625320	347301	2394220	1246060	TRUE	P08119	SFRP4_HUMAN	SFRP4
1374	285234	238340	330708	178856	189647	186945	0	0	0	0	0	0	TRUE	P08120	CPIN1_HUMAN	CIAPIN1
1375	142098	117699	122403	0	0	0	0	136418	0	0	0	0	TRUE	P08121	PTRD1_HUMAN	PTRHD1
1376	24258.5	0	0	0	0	110126	53987	37710.6	45083.1	92087.9	69773.3	126561	TRUE	P08122	P20D1_HUMAN	PM20D1
1377	219350	150885	0	0	0	0	0	0	0	0	0	0	TRUE	P08123	THOC7_HUMAN	THOC7
1378	14475.7	30713.6	35696.7	0	0	0	0	0	0	0	0	0	TRUE	P08124	ELP2_HUMAN	ELP2
1379	351172	452765	409053	1156170	791112	1050490	0	0	0	0	186828	0	TRUE	P08125	GDF6_HUMAN	GDF6
1380	0	0	0	0	0	0	0	0	0	0	0	0	TRUE	P08126	LRC8E_HUMAN	LRRC8E
1381	21303.8	38077.3	30715.3	0	235080	105149	0	0	0	0	0	0	TRUE	P08127	SAPL1_HUMAN	PSAPL1
1382	311101	322691	415208	157361	186885	227056	0	0	0	0	161353	0	TRUE	P08128	SCMC1_HUMAN	SLC25A24
1383	240520	207994	168280	0	0	0	0	0	0	0	0	0	TRUE	P08129	RETST_HUMAN	RETSAT
1384	193073	256272	140229	0	0	0	0	0	0	0	0	0	TRUE	P08130	RWDD4_HUMAN	RWDD4
1385	0	0	0	0	0	0	0	0	0	0	0	0	TRUE	P08131	NEPRO_HUMAN	NEPRO
1386	3827490	2654430	3935400	7509550	5140820	7284640	3500910	0	0	0	0	0	TRUE	P08132	RGMB_HUMAN	RGMB
1387	4022780	4606670	3756990	2361630	2516390	2410290	884000	968115	1153490	635230	1110570	684714	TRUE	P08133	CAVN1_HUMAN	CAVIN1
1388	148145	114159	124433	0	0	0	0	0	0	0	0	0	TRUE	P08134	ERAP2_HUMAN	ERAP2
1389	40649.8	59456.7	49076	0	0	0	0	0	0	0	0	0	TRUE	P08135	CDC73_HUMAN	CDC73
1390	0	124587	0	0	0	0	0	0	0	0	0	0	TRUE	P08136	RM14_HUMAN	MRPL14
1391	14418.5	11691.8	8527.51	0	0	0	0	0	0	0	0	0	TRUE	P08137	S27A4_HUMAN	SLC27A4
1392	0	740777	0	0	0	0	0	0	0	0	0	0	TRUE	P08138	LTMD1_HUMAN	LETMD1
1393	3446.98	6969.49	1848.2	58261.2	31935	50464.2	27124.6	139627	118745	47501.9	165226	68096.6	TRUE	P08139	GOLM2_HUMAN	GOLM2
1394	2829.19	0	0	0	0	0	0	0	0	0	0	0	TRUE	P08140	LEG1H_HUMAN	LEG1
1395	20471.7	0	8829.43	55774.6	0	0	101324	160200	30213.5	90253.5	114660	0	TRUE	P08141	GLT18_HUMAN	GALNT18
1396	4262.55	4829.25	0	0	0	0	0	0	0	0	0	0	TRUE	P08142	VWA1_HUMAN	VWA1
1397	23562.5	20480.9	38034.1	0	0	0	0	0	0	0	0	0	TRUE	P08143	CTR9_HUMAN	CTR9
1398	39592.7	33460.1	22038.4	0	0	0	0	0	0	0	0	0	TRUE	P08144	TMM65_HUMAN	TMEM65
1399	25673.3	33037.8	31924.6	0	0	0	0	37609.6	0	0	0	0	TRUE	P08145	NCEH1_HUMAN	NCEH1
1400	0	0	0	0	0	0	0	0	0	0	0	0	TRUE	P08146	BRAT1_HUMAN	BRAT1
1401	0	0	0	0	32610.7	44770.8	0	0	0	0	0	0	TRUE	P08147	APOA5_HUMAN	APOA5
1402	34245.8	26251.7	26686.5	125596	111844	125256	206463	265718	195207	139873	268285	173705	TRUE	P08148	CSPG4_HUMAN	CSPG4
1403	77068.1	54582.4	58786.1	0	0	0	0	65966.8	77917	46147.1	77620.8	0	TRUE	P08149	PLGT2_HUMAN	POGLUT2
1404	242532	347402	352091	0	342960	0	0	0	0	0	0	0	TRUE	P08150	TM205_HUMAN	TMEM205
1405	388680	348184	304254	435906	341002	294993	0	0	0	0	0	0	TRUE	P08151	GAK1B_HUMAN	GASK1B
1406	0	0	2310.94	0	15645	12010.1	23624.3	32556.4	31368.1	25907	23259.6	23012	TRUE	P08152	DHR11_HUMAN	DHRS11
1407	0	0	20802.5	0	0	0	0	0	0	0	0	0	TRUE	P08153	LCLT1_HUMAN	LCLAT1
1408	514168	864170	1232100	3006480	5590050	1567350	876451	531962	738985	615499	1122080	1325870	TRUE	P08154	SBSN_HUMAN	SBSN
1409	27195.5	0	60671.7	63731.5	0	0	52364.7	97480.1	77746.3	53356	99205.8	79155.8	TRUE	P08155	GLB1L_HUMAN	GLB1L
1410	0	0	0	0	0	0	0	0	0	0	0	0	TRUE	P08156	ARSK_HUMAN	ARSK
1411	121524	107353	0	0	0	0	0	0	0	0	0	0	TRUE	P08157	CWC27_HUMAN	CWC27
1412	537473	389412	609002	2897760	2714120	2258140	2681540	3548240	3175710	2898290	4544190	3608790	TRUE	P08158	PXDC2_HUMAN	PLXDC2
1413	0	0	0	0	0	0	0	0	0	0	0	0	TRUE	P08159	B3GN9_HUMAN	B3GNT9
1414	172851	125271	154561	1357440	921764	935995	746239	867712	1761250	939168	1937620	1260320	TRUE	P08160	PI16_HUMAN	PI16
1415	0	0	0	0	0	0	0	0	0	0	0	0	TRUE	P08161	SE6L2_HUMAN	SEZ6L2
1416	0	2058780	1816970	0	0	0	0	0	0	0	0	0	TRUE	P08162	CREL2_HUMAN	CRELD2
1417	0	0	0	0	0	0	0	0	0	0	0	224454	TRUE	P08163	CCBE1_HUMAN	CCBE1
1418	0	0	0	0	0	0	50641.2	0	0	0	9183330	6159910	TRUE	P08164	PAMR1_HUMAN	PAMR1
1419	0	0	0	0	25924.8	46212.9	67932.4	49001.8	63135.2	48113.8	121869	41644.8	TRUE	P08165	LRRN1_HUMAN	LRRN1
1420	0	0	0	0	0	0	0	0	0	0	0	0	TRUE	P08166	LRIG3_HUMAN	LRIG3
1421	197385	217317	193538	636662	826394	451910	2393080	2806570	2342410	2266030	3800680	2794710	TRUE	P08167	ATL4_HUMAN	ADAMTSL4
1422	35805.5	34722.4	38333.8	0	0	0	0	0	0	0	0	0	TRUE	P08168	B3GLT_HUMAN	B3GLCT
1423	8428570	7587000	7521650	14364400	13344500	11807900	10286200	13792500	14893500	9547590	16544800	9384500	TRUE	P08169	CD109_HUMAN	CD109
1424	35584.4	26717.4	32454.2	0	0	0	0	0	0	0	0	0	TRUE	P08170	KAT3_HUMAN	KYAT3
1425	0	0	0	0	0	0	0	0	0	0	0	0	TRUE	P08171	SIG15_HUMAN	SIGLEC15
1426	0	0	0	81779.9	118745	112283	220429	422149	276968	405536	219800	507019	TRUE	P08172	SCAR5_HUMAN	SCARA5
1427	0	0	0	0	0	0	0	0	0	0	0	0	TRUE	P08173	ATL5_HUMAN	ADAMTSL5
1428	149275	121462	0	0	0	0	0	0	0	0	0	0	TRUE	P08174	THSD4_HUMAN	THSD4
1429	12464.6	20636.9	0	25232.2	25718.1	27808.6	61890.8	81717.4	16695.6	46845.9	53587.4	43175.5	TRUE	P08175	NBEL2_HUMAN	NBEAL2
1430	153945	121674	159471	0	0	426761	0	0	0	506102	0	0	TRUE	P08176	QSOX2_HUMAN	QSOX2
1431	0	6315.43	13673	32928.9	69924.5	28034.1	37941.4	13517.4	0	13666.9	0	20101.6	TRUE	P08177	FBX50_HUMAN	NCCRP1
1432	5819.55	5305.79	3990.02	0	7270.3	0	5688.28	0	0	0	0	6092.87	TRUE	P08178	TMTC3_HUMAN	TMTC3
1433	135696	81201.5	0	0	85905.9	0	0	0	0	0	0	0	TRUE	P08179	UBP34_HUMAN	USP34
1434	280148	278782	289092	0	0	0	0	0	0	0	0	0	TRUE	P08180	IKIP_HUMAN	IKBIP
1435	141601	127659	102942	450585	450155	235267	566328	891901	1005310	466648	376401	603001	TRUE	P08181	ATS13_HUMAN	ADAMTS13
1436	230919	241247	377866	497408	0	0	0	0	0	0	0	0	TRUE	P08182	CCD80_HUMAN	CCDC80
1437	87521.4	114147	80302.9	0	0	0	0	0	0	0	0	0	TRUE	P08183	MARK2_HUMAN	MARK2
1438	0	0	0	0	0	0	0	0	0	0	0	0	TRUE	P08184	LRC8D_HUMAN	LRRC8D
1439	78327.8	85948.3	68632.1	0	0	0	0	0	0	25957.3	0	27001.9	TRUE	P08185	RRAGA_HUMAN	RRAGA
1440	463836	681384	558151	0	357509	0	0	0	0	0	0	0	TRUE	P08186	GET4_HUMAN	GET4
1441	1018650	1417510	845069	0	0	873744	0	1128010	0	0	0	1231810	TRUE	P08187	CSN6_HUMAN	COPS6
1442	658201	763710	862353	0	0	0	0	0	0	0	0	0	TRUE	P08188	PCAT2_HUMAN	LPCAT2
1443	4197.71	6154.66	4978.62	6954.49	23318.8	27462.8	18987.3	67346.9	29488.1	20725.5	38829.5	29036.5	TRUE	P08189	CHSTF_HUMAN	CHST15
1444	303141	233808	250332	0	0	0	0	0	0	0	0	0	TRUE	P08190	HS2ST_HUMAN	HS2ST1
1445	78346	69666.3	74153	343916	443000	394325	261747	318302	466654	352327	972141	310315	TRUE	P08191	CHST3_HUMAN	CHST3
1446	228340	274964	234679	0	0	0	0	0	0	0	0	0	TRUE	P08192	ERMP1_HUMAN	ERMP1
1447	1049440	860856	821899	1312000	1452630	1416270	647217	879558	1154290	571649	908706	571697	TRUE	P08193	MAMC2_HUMAN	MAMDC2
1448	29654.9	17544.7	19803.3	38388.9	45028.3	23484.5	26520.6	54449.5	45713.6	24100.7	0	0	TRUE	P08194	NEGR1_HUMAN	NEGR1
1449	194531	236397	280925	146301	0	0	0	0	0	0	0	508835	TRUE	P08195	NUP54_HUMAN	NUP54
1450	20757.3	22105.1	21404.5	0	0	0	0	0	0	0	0	0	TRUE	P08196	GLUCM_HUMAN	DGLUCY
1451	35243.8	36617.6	38438.8	0	0	0	0	0	0	0	0	0	TRUE	P08197	COMD6_HUMAN	COMMD6
1452	0	0	0	0	0	0	0	0	0	0	0	0	TRUE	P08198	HDDC2_HUMAN	HDDC2
1453	23362.3	20383.3	37472.9	0	0	0	0	0	0	0	0	0	TRUE	P08199	PLGT3_HUMAN	POGLUT3
1454	11875.3	0	0	0	0	0	0	0	0	0	0	0	TRUE	P08200	GDF7_HUMAN	GDF7
1455	150845	163666	89384	0	0	0	0	0	0	0	0	0	TRUE	P08201	GOGA7_HUMAN	GOLGA7
1456	0	0	0	0	0	0	0	0	0	785938	0	0	TRUE	P08202	PODN_HUMAN	PODN
1457	741361	926303	653378	1790320	3371920	5171680	7618920	12704900	10605200	6294560	11334700	4253070	TRUE	P08203	SDK1_HUMAN	SDK1
1458	0	0	0	0	0	0	0	0	0	0	0	0	TRUE	P08204	SEN54_HUMAN	TSEN54
1459	0	0	0	0	0	0	0	0	0	0	0	0	TRUE	P08205	CTU1_HUMAN	CTU1
1460	0	0	7996.36	0	23311.2	0	0	0	0	0	0	0	TRUE	P08206	UB2Q1_HUMAN	UBE2Q1
1461	0	0	0	0	0	0	0	0	0	0	0	0	TRUE	P08207	RM55_HUMAN	MRPL55
1462	829464	769893	870050	5683710	4880360	4714770	4951440	5717240	6128580	4742060	7597380	4977890	TRUE	P08208	TARSH_HUMAN	ABI3BP
1463	85592.2	120729	89296.6	111888	129454	123012	0	0	0	0	0	0	TRUE	P08209	TMED4_HUMAN	TMED4
1464	23738.3	31440.7	28721.3	0	0	0	0	0	0	0	0	0	TRUE	P08210	COXM1_HUMAN	CMC1
1465	106421	89420.7	98815.4	259932	214073	216567	175701	232206	236767	196354	244656	177770	TRUE	P08211	MEGF8_HUMAN	MEGF8
1466	694420	0	194098	1567260	0	1446170	2670170	3181790	1925150	3149040	3025270	3948960	TRUE	P08212	GALT5_HUMAN	GALNT5
1467	272642	223558	226804	483688	378752	448093	385655	574465	586129	399888	666124	487452	TRUE	P08213	GALT7_HUMAN	GALNT7
1468	17668.2	21526.3	17046.3	246979	172458	146634	0	0	0	34979.9	48797	0	TRUE	P08214	AGRG6_HUMAN	ADGRG6
1469	394907	298873	292900	866231	452528	684581	659645	1058210	891713	671256	1069650	651740	TRUE	P08215	GLT10_HUMAN	GALNT10
1470	3924.92	2852	3125.72	0	0	0	0	0	0	0	0	0	TRUE	P08216	PP4P1_HUMAN	PIP4P1
1471	880986	1009780	955156	1357740	1200060	1462170	0	0	0	0	0	0	TRUE	P08217	CLC14_HUMAN	CLEC14A
1472	0	0	0	0	0	0	0	0	0	0	0	0	TRUE	P08218	KAISO_HUMAN	ZBTB33
1473	129918	120690	126491	846612	869801	883642	1213090	1811900	1746130	1304700	2541220	1613840	TRUE	P08219	ATL2_HUMAN	ADAMTSL2
1474	0	0	0	0	0	0	0	0	0	0	0	0	TRUE	P08220	SPA11_HUMAN	SERPINA11
1475	0	0	0	0	0	0	0	0	0	0	0	0	TRUE	P08221	ISCA2_HUMAN	ISCA2
1476	75630.3	58696.7	127133	127728	106982	135894	0	0	0	0	0	0	TRUE	P08222	OAF_HUMAN	OAF
1477	40237.8	0	0	0	0	0	0	162899	0	0	0	0	TRUE	P08223	R4RL2_HUMAN	RTN4RL2
1478	1899070	1821260	2073800	0	1843640	2126100	0	810082	0	0	2119890	2194500	TRUE	P08224	KTN1_HUMAN	KTN1
1479	475327	0	0	4053120	2989940	0	0	0	0	1283650	3072470	1618350	TRUE	P08225	C163A_HUMAN	CD163
1480	558698	336110	191869	1270950	1107980	1368280	0	0	0	0	0	0	TRUE	P08226	FJX1_HUMAN	FJX1
1481	47249	49634.2	32627.6	0	118639	60530.9	0	0	0	0	0	0	TRUE	P08227	LRP11_HUMAN	LRP11
1482	1841100	1685440	1837150	0	0	0	0	0	0	0	0	0	TRUE	P08228	THOC6_HUMAN	THOC6
1483	567934	0	0	0	0	0	0	0	0	0	0	0	TRUE	P08229	MET16_HUMAN	METTL16
1484	351066	430319	440149	0	0	0	0	0	0	0	0	0	TRUE	P08230	BPHL_HUMAN	BPHL
1485	6936.43	7685.05	4425.82	0	0	0	0	0	0	0	0	0	TRUE	P08231	NR2CA_HUMAN	NR2C2AP
1486	12684.4	8652.03	17926.8	0	0	0	0	0	0	0	0	0	TRUE	P08232	CCD25_HUMAN	CCDC25
1487	9645.48	8729.74	6075.61	0	0	0	0	0	0	0	0	0	TRUE	P08233	STING_HUMAN	STING1
1488	21650.2	0	0	0	0	0	0	0	0	0	0	0	TRUE	P08234	CHSS1_HUMAN	CHSY1
1489	251826	257854	249959	177836	219711	253877	0	214128	267902	147342	0	0	TRUE	P08235	CARM1_HUMAN	CARM1
1490	18089.5	23074.9	18076.1	0	0	49605.2	0	0	0	0	0	0	TRUE	P08236	XYLT1_HUMAN	XYLT1
1491	0	0	0	0	0	0	0	0	0	0	0	0	TRUE	P08237	ZDH13_HUMAN	ZDHHC13
1492	0	0	0	17979.1	23121.4	37668.4	33028.5	47270.1	28909.6	63193.7	73643.2	47227.7	TRUE	P08238	PLDX1_HUMAN	PLXDC1
1493	4773290	3985330	3576960	26870200	26466500	22142500	26163500	33336200	35543500	29975500	44101900	25102900	TRUE	P08239	CILP2_HUMAN	CILP2
1494	5147.92	6538.25	0	0	0	0	0	0	0	0	0	0	TRUE	P08240	TPPC5_HUMAN	TRAPPC5
1495	85111.3	127255	208758	0	0	0	0	0	0	0	0	0	TRUE	P08241	ARMC8_HUMAN	ARMC8
1496	3960380	3325340	2921880	7219060	6464100	8212720	1792330	3243010	3876780	1440740	2305810	2656810	TRUE	P08242	AEBP1_HUMAN	AEBP1
1497	261842	338539	241537	271534	300768	371678	137315	185638	209172	127469	180889	143380	TRUE	P08243	PLD3_HUMAN	PLD3
1498	0	0	0	0	0	0	0	0	0	0	0	0	TRUE	P08244	P3H2_HUMAN	P3H2
1499	182164	241738	269861	0	138506	0	0	0	0	0	0	0	TRUE	P08245	P3H3_HUMAN	P3H3
1500	14114.2	23488.4	23120.6	0	0	0	0	0	0	0	0	0	TRUE	P08246	CCD50_HUMAN	CCDC50
1501	4277.44	5231.82	6432.87	0	0	0	0	0	0	0	0	0	TRUE	P08247	FABD_HUMAN	MCAT
1502	14636.4	21992.8	33188.8	0	136869	29790.9	0	0	0	0	0	0	TRUE	P08248	SPA12_HUMAN	SERPINA12
1503	12056.6	11701.1	10122.6	0	0	0	0	0	0	0	0	0	TRUE	P08249	CTL2_HUMAN	SLC44A2
1504	0	18686.2	16638.2	0	0	0	0	0	0	0	0	0	TRUE	P08250	IPRI_HUMAN	ITPRIP
1505	16227.7	16131.4	19921.3	0	0	0	0	0	0	0	0	0	TRUE	P08251	PHF6_HUMAN	PHF6
1506	17955.4	0	0	0	0	21768.5	0	0	0	26581.3	0	0	TRUE	P08252	ARCH_HUMAN	ZBTB8OS
1507	1981300	2050080	2378960	0	0	0	0	0	0	0	0	0	TRUE	P08253	LRC8A_HUMAN	LRRC8A
1508	37700.3	33208.6	33044.4	72190	69254.2	47421.1	0	29519.3	0	0	0	0	TRUE	P08254	SULF2_HUMAN	SULF2
1509	46351	55923.5	41686.3	132415	82063.1	127681	0	0	0	0	0	0	TRUE	P08255	SULF1_HUMAN	SULF1
1510	34864.6	27389.8	30528.3	141133	122799	147238	223097	300280	236490	206954	309865	216160	TRUE	P08256	CNTN4_HUMAN	CNTN4
1511	0	0	0	0	0	0	0	49310.5	41097.7	0	0	0	TRUE	P08257	SCUB1_HUMAN	SCUBE1
1512	1585680	1713010	1444290	0	0	1147280	0	0	0	0	1136500	0	TRUE	P08258	DJC10_HUMAN	DNAJC10
1513	35837.9	34659.3	33190.5	0	0	0	0	0	0	0	0	0	TRUE	P08259	NELFD_HUMAN	NELFCD
1514	199318	175402	160105	1500110	905525	1034670	1427930	1279960	2159680	1791290	1822830	1703050	TRUE	P08260	FA20C_HUMAN	FAM20C
1515	41414.6	48411.6	56728.3	165877	0	0	0	0	0	121457	0	101244	TRUE	P08261	MSRB3_HUMAN	MSRB3
1516	6356.07	5249.11	0	0	0	0	0	0	0	0	0	0	TRUE	P08262	BAP18_HUMAN	BACC1
1517	308847	365316	348020	379178	370295	438991	341714	400293	391266	300579	440401	308313	TRUE	P08263	A16A1_HUMAN	ALDH16A1
1518	0	69995	0	0	0	0	0	0	0	0	0	0	TRUE	P08264	AGRF5_HUMAN	ADGRF5
1519	0	0	0	0	0	0	0	0	0	0	0	0	TRUE	P08265	GNT2A_HUMAN	GCNT2
1520	0	0	0	0	0	0	0	0	0	0	0	0	TRUE	P08266	MIER1_HUMAN	MIER1
1521	0	0	0	119338	109824	108668	0	0	0	12563.8	0	22030.4	TRUE	P08267	F177A_HUMAN	FAM177A1
1522	122299	173449	145830	81789	0	0	55746.8	0	0	0	0	0	TRUE	P08268	CNPY4_HUMAN	CNPY4
1523	92229.6	99022.6	102576	0	70767	0	0	0	0	0	0	0	TRUE	P08269	CCAR2_HUMAN	CCAR2
1524	425398	471609	580168	0	0	0	0	0	0	0	0	0	TRUE	P08270	NDUF2_HUMAN	NDUFAF2
1525	0	0	0	0	0	0	0	0	0	0	0	0	TRUE	P08271	GHDC_HUMAN	GHDC
1526	37235.9	35369	40678.2	0	0	0	0	0	0	0	0	0	TRUE	P08272	ABD12_HUMAN	ABHD12
1527	751037	668255	740848	3389580	2313670	3006400	3966180	5166000	4506410	4114050	6594250	4094680	TRUE	P08273	LTBP4_HUMAN	LTBP4
1528	597765	605226	681914	4438290	4826080	5812950	5453590	8327230	8101520	7365960	13147000	6498670	TRUE	P08274	T132C_HUMAN	TMEM132C
1529	249621	249836	250886	500576	516247	497275	0	0	0	0	0	0	TRUE	P08275	CPXM2_HUMAN	CPXM2
1530	363356	0	0	0	0	0	0	0	0	0	0	0	TRUE	P08276	FSTL5_HUMAN	FSTL5
1531	0	31557.8	0	0	0	0	0	0	0	0	0	0	TRUE	P08277	GALT4_HUMAN	GALNT4
1532	14143	6523.69	6926.12	0	0	0	0	0	0	0	0	0	TRUE	P08278	MESH1_HUMAN	HDDC3
1533	565843	663450	608933	0	0	0	0	0	0	0	0	0	TRUE	P08279	CAHM5_HUMAN	CALHM5
1534	0	0	0	0	0	0	0	0	0	0	0	0	TRUE	P08280	NKAP_HUMAN	NKAP
1535	19827.6	18622.7	0	0	0	0	0	0	0	0	0	0	TRUE	P08281	ARRD1_HUMAN	ARRDC1
1536	16556	13280.2	14429.3	0	0	0	0	0	0	0	0	0	TRUE	P08282	ATPF2_HUMAN	ATPAF2
1537	22032.4	21313.7	16860.8	0	0	0	0	0	0	0	0	0	TRUE	P08283	TTC9C_HUMAN	TTC9C
1538	8439.16	8131.03	0	0	0	0	0	0	0	0	0	0	TRUE	P08284	JAGN1_HUMAN	JAGN1
1539	43446.5	37419.9	34204.2	0	0	0	0	0	0	0	0	0	TRUE	P08285	RM50_HUMAN	MRPL50
1540	0	0	0	0	0	0	0	0	0	0	0	0	TRUE	P08286	LIRA3_HUMAN	LILRA3
1541	3045.24	0	0	0	0	0	0	0	0	0	0	0	TRUE	P08287	CGAT2_HUMAN	CSGALNACT2
1542	15207200	14114400	11386100	17545600	14992400	23278300	0	0	0	0	0	0	TRUE	P08288	ATL1_HUMAN	ADAMTSL1
1543	0	0	0	0	0	0	0	0	0	0	0	0	TRUE	P08289	LRC17_HUMAN	LRRC17
1544	570495	648448	649720	212090	0	0	0	0	0	0	0	0	TRUE	P08290	EMC1_HUMAN	EMC1
1545	0	1019450	0	0	0	0	0	0	0	0	0	0	TRUE	P08291	PAF1_HUMAN	PAF1
1546	0	535540	0	0	0	0	0	0	0	0	0	0	TRUE	P08292	DDX51_HUMAN	DDX51
1547	411449	500493	426908	0	0	0	0	0	0	0	0	0	TRUE	P08293	DCBD1_HUMAN	DCBLD1
1548	0	0	0	0	0	0	0	0	0	0	0	0	TRUE	P08294	CC71L_HUMAN	CCDC71L
1549	113554	93070.1	64953.8	0	0	0	0	0	0	0	0	0	TRUE	P08295	GALD1_HUMAN	GATD1
1550	463222	598819	463908	0	0	0	540370	0	0	0	0	964952	TRUE	P08296	NHLC2_HUMAN	NHLRC2
1551	140394	129158	131296	0	323755	435519	257000	317079	436516	380272	533062	499178	TRUE	P08297	XXLT1_HUMAN	XXYLT1
1552	1039570	999129	946957	3453850	2989520	3323290	1620200	2904510	2803310	2016110	3118300	1933070	TRUE	P08298	GOLM1_HUMAN	GOLM1
1553	5500480	5875220	6219000	5012650	3837090	4125720	1372740	0	1347890	2816560	4495950	2414730	TRUE	P08299	GT251_HUMAN	COLGALT1
1554	65757.9	88483.4	108519	0	0	0	0	0	0	0	0	0	TRUE	P08300	SUMF2_HUMAN	SUMF2
1555	160513	189417	345062	0	0	554110	0	0	0	0	0	0	TRUE	P08301	SUMF1_HUMAN	SUMF1
1556	23222.6	23762.9	22801	0	0	0	0	0	0	0	0	0	TRUE	P08302	PGLT1_HUMAN	POGLUT1
1557	103665	13573.7	86181.7	0	184479	62339.3	38768.4	127092	127757	74148.9	111951	94295	TRUE	P08303	PCYXL_HUMAN	PCYOX1L
1558	0	0	0	0	0	169148	0	0	0	0	0	0	TRUE	P08304	PCSK9_HUMAN	PCSK9
1559	32990700	33460300	35805800	22698000	24900300	22033100	3273490	4735290	3863220	3585710	5944890	3474200	TRUE	P08305	TXND5_HUMAN	TXNDC5
1560	428254	473336	0	0	0	0	0	0	0	764550	0	0	TRUE	P08306	ATAD1_HUMAN	ATAD1
1561	158303	163801	153325	478023	452603	494705	0	0	0	0	0	0	TRUE	P08307	UXS1_HUMAN	UXS1
1562	0	4596.6	6286.03	0	0	0	0	0	0	0	0	0	TRUE	P08308	CLC1A_HUMAN	CLEC1A
1563	143668	0	0	0	0	0	0	0	0	0	0	0	TRUE	P08309	RN149_HUMAN	RNF149
1564	0	0	0	0	0	0	0	0	0	0	0	0	TRUE	P08310	NETO2_HUMAN	NETO2
1565	145945	131598	154098	195761	219705	165853	0	0	0	0	0	0	TRUE	P08311	PAG15_HUMAN	PLA2G15
1566	5094880	5277020	5479330	10109500	11484900	10300900	0	0	0	3015470	0	2825240	TRUE	P08312	CHSTE_HUMAN	CHST14
1567	1079260	836506	983399	1985170	2141780	2035450	0	0	0	0	0	0	TRUE	P08313	GALT6_HUMAN	GALNT6
1568	1382680	1088300	1297630	0	0	891955	0	0	0	0	0	0	TRUE	P08314	NNRE_HUMAN	NAXE
1569	66374.2	43515.9	77407.2	0	0	0	0	0	0	0	0	0	TRUE	P08315	DIK2A_HUMAN	DIPK2A
1570	11109	0	0	0	0	0	0	0	0	0	0	0	TRUE	P08316	CNNM3_HUMAN	CNNM3
1571	115116	117264	119212	130311	131064	133520	0	103521	101219	0	131630	96308.5	TRUE	P08317	LFNG_HUMAN	LFNG
1572	104089	150296	96370.9	0	0	0	0	0	0	0	0	0	TRUE	P08318	PCAT1_HUMAN	LPCAT1
1573	13778600	14434800	9696930	0	0	0	0	0	0	0	0	0	TRUE	P08319	NUP43_HUMAN	NUP43
1574	37229.6	44402.6	48808.1	0	0	0	0	0	0	0	0	0	TRUE	P08320	NUP35_HUMAN	NUP35
1575	21874.5	22942.2	23879.6	0	18606	0	0	0	0	0	0	0	TRUE	P08321	TOIP2_HUMAN	TOR1AIP2
1576	0	155314	0	0	0	0	0	0	0	0	0	0	TRUE	P08322	ABHDB_HUMAN	ABHD11
1577	24072.4	21572.1	28620.5	0	0	0	0	0	0	0	0	0	TRUE	P08323	NEUA_HUMAN	CMAS
1578	18325.2	14900.4	15535.9	58798.1	61727.6	64505.6	44918.8	86867.1	67555.5	50455.5	124993	103577	TRUE	P08324	SEM6D_HUMAN	SEMA6D
1579	17967	17505.6	17051.2	24001.8	21538.1	0	0	0	0	0	0	0	TRUE	P08325	NLGN2_HUMAN	NLGN2
1580	140647	140304	116934	176437	0	59612	0	0	0	0	0	0	TRUE	P08326	TSN14_HUMAN	TSPAN14
1581	0	6258.96	0	0	0	0	0	0	0	0	0	0	TRUE	P08327	SVIP_HUMAN	SVIP
1582	5650.52	4078.58	0	0	0	3633.71	0	0	0	0	0	0	TRUE	P08328	ATLA2_HUMAN	ATL2
1583	618569	416182	471444	605203	507932	564405	215741	275657	252722	220660	320389	263209	TRUE	P08329	PLBL2_HUMAN	PLBD2
1584	3107.81	2902.25	0	10094.2	0	15757.3	9047.08	4385.92	4723.16	27689.4	0	4171.75	TRUE	P08330	ANGL6_HUMAN	ANGPTL6
1585	0	5889.51	5357.8	0	0	0	0	0	0	0	0	0	TRUE	P08331	TIP_HUMAN	ITFG1
1586	2548330	2254180	2829250	0	0	2136160	2512220	2263220	2948870	1878500	0	0	TRUE	P08332	UBA3_HUMAN	UBA3
1587	33699.2	27685.9	30892.8	0	0	0	0	61012.4	0	42506.1	0	54189.5	TRUE	P08333	RDH11_HUMAN	RDH11
1588	10575.3	0	0	0	0	0	0	0	0	0	0	0	TRUE	P08334	LRC20_HUMAN	LRRC20
1589	0	0	27731.1	0	0	0	0	0	0	0	0	0	TRUE	P08335	RM30_HUMAN	MRPL30
1590	91262.6	64982.8	72178.1	0	0	0	0	0	0	0	0	0	TRUE	P08336	ZFAN1_HUMAN	ZFAND1
1591	71111.5	74088	100707	0	0	0	0	0	0	0	0	0	TRUE	P08337	STT3B_HUMAN	STT3B
1592	0	0	0	0	0	15576.3	0	0	0	0	0	0	TRUE	P08338	C99L2_HUMAN	CD99L2
1593	0	0	0	0	0	0	0	0	0	0	0	0	TRUE	P08339	AGR3_HUMAN	AGR3
1594	15253.2	9335.66	20931.2	0	0	0	0	0	0	0	0	0	TRUE	P08340	DDX54_HUMAN	DDX54
1595	239349	142777	183820	0	0	0	0	0	0	0	0	0	TRUE	P08341	BL1S5_HUMAN	BLOC1S5
1596	326870	0	0	1396240	1702390	1771560	0	0	0	0	0	0	TRUE	P08342	BPIB1_HUMAN	BPIFB1
1597	2447870	2894320	2059110	0	0	0	0	0	0	0	0	0	TRUE	P08343	LRC8C_HUMAN	LRRC8C
1598	183222	149230	151469	980970	808807	699857	1178340	1476530	1744500	1053100	1715000	1618550	TRUE	P08344	IGDC4_HUMAN	IGDCC4
1599	0	0	0	0	0	0	0	0	0	0	0	0	TRUE	P08345	PXYP1_HUMAN	PXYLP1
1600	37666.5	34609.6	23143.6	0	0	41581.9	0	0	0	0	0	0	TRUE	P08346	DTD1_HUMAN	DTD1
1601	569130	0	0	0	0	0	0	0	0	0	0	0	TRUE	P08347	UTP15_HUMAN	UTP15
1602	0	27717	34202.4	137206	0	0	102844	0	114807	0	0	0	TRUE	P08348	SNED1_HUMAN	SNED1
1603	10685.3	8328.45	10383.7	118271	118084	84152	183802	219900	241931	233130	290652	242525	TRUE	P08349	WFKN2_HUMAN	WFIKKN2
1604	0	1289970	0	0	0	0	0	0	0	0	0	0	TRUE	P08350	LRC15_HUMAN	LRRC15
1605	190230	175198	86412.8	0	0	0	0	0	0	0	0	0	TRUE	P08351	SCFD2_HUMAN	SCFD2
1606	21972.8	21914.5	26924.6	155980	101757	128171	0	0	0	0	0	0	TRUE	P08352	TSK_HUMAN	TSKU
1607	373180	358346	383673	843540	966513	678295	378372	428682	527995	294952	371015	313298	TRUE	P08353	PHF10_HUMAN	PHF10
1608	0	0	0	0	0	0	425873	556840	1393350	0	0	504367	TRUE	P08354	CEMIP_HUMAN	CEMIP
1609	0	21929.9	0	0	0	0	0	0	0	0	0	0	TRUE	P08355	PTPM1_HUMAN	PTPMT1
1610	2777140	2796590	2902080	3159900	3124060	3585410	2175380	2864230	2793660	2051530	3023440	2461010	TRUE	P08356	PDC6I_HUMAN	PDCD6IP
1611	15988.9	16884.6	13637.1	0	0	0	0	0	0	0	0	0	TRUE	P08357	UBTD2_HUMAN	UBTD2
1612	1642450	1388780	1576410	599004	671881	917183	0	0	0	0	497793	0	TRUE	P08358	FBLI1_HUMAN	FBLIM1
1613	22097.9	20182	29552	31499.6	0	0	22026.2	31413.4	26868	0	39893.4	28223.5	TRUE	P08359	BRK1_HUMAN	BRK1
1614	688510	958168	901310	0	0	0	0	0	0	0	0	0	TRUE	P08360	THEM6_HUMAN	THEM6
1615	0	0	846735	0	0	0	0	0	0	0	0	0	TRUE	P08361	NUDT8_HUMAN	NUDT8
1616	0	0	0	0	2744640	0	0	0	0	0	0	0	TRUE	P08362	LEO1_HUMAN	LEO1
1617	443719	350814	387090	734229	669722	682767	0	0	0	0	0	0	TRUE	P08363	CANT1_HUMAN	CANT1
1618	233142	0	0	0	0	0	0	731977	0	0	0	0	TRUE	P08364	ITLN1_HUMAN	ITLN1
1619	328927	232526	293758	0	0	0	0	0	0	0	0	0	TRUE	P08365	MAIP1_HUMAN	MAIP1
1620	0	0	0	0	0	0	0	0	0	0	0	0	TRUE	P08366	TRUB1_HUMAN	TRUB1
1621	194391	126055	99388.9	212529	128739	173853	0	0	0	0	0	0	TRUE	P08367	CTL1_HUMAN	SLC44A1
1622	0	1135650	0	0	4390680	0	3770920	8697520	9733660	4487780	8097810	5206310	TRUE	P08368	CYGB_HUMAN	CYGB
1623	8636.03	0	4838.86	0	0	0	0	6296.91	0	2038.2	0	2830.48	TRUE	P08369	STAB2_HUMAN	STAB2
1624	440673	782777	608827	0	0	0	0	0	0	0	0	0	TRUE	P08370	PRP31_HUMAN	PRPF31
1625	50800.9	19577.6	119533	152381	306508	127844	0	0	0	0	0	0	TRUE	P08371	WFD12_HUMAN	WFDC12
1626	177567	153708	105850	733314	778313	931626	1270460	1570510	1616370	986339	1408600	1219950	TRUE	P08372	OIT3_HUMAN	OIT3
1627	71253.9	76872.9	60801.9	0	0	0	0	0	0	0	0	0	TRUE	P08373	SREK1_HUMAN	SREK1
1628	2015000	1844830	1509130	3613600	3285390	3338410	0	0	136284	108609	0	119907	TRUE	P08374	ROBO4_HUMAN	ROBO4
1629	2305360	1714250	4099810	0	0	0	0	0	0	0	0	0	TRUE	P08375	OVCA2_HUMAN	OVCA2
1630	8962.94	8067.11	9391.39	28840.7	22759.7	0	27474.2	30880.6	42579.8	25351.1	44185.1	39021.5	TRUE	P08376	LZIC_HUMAN	LZIC
1631	466516	338630	323752	0	0	680461	0	0	0	0	0	0	TRUE	P08377	PMGT1_HUMAN	POMGNT1
1632	93015.6	109763	165511	0	154464	0	165827	508731	296786	194285	0	361167	TRUE	P08378	SIA8D_HUMAN	ST8SIA4
1633	0	0	0	10813800	10094500	10627700	0	0	0	1809760	2670310	1756250	TRUE	P08379	FHR4_HUMAN	CFHR4
1634	2747.74	3200.78	2353.39	0	0	0	0	0	0	0	0	0	TRUE	P08380	S14L1_HUMAN	SEC14L1
1635	0	0	3432.72	0	0	0	0	0	0	0	0	0	TRUE	P08381	DHB8_HUMAN	HSD17B8
1636	387399	317350	378587	1262520	1131760	1211730	1371490	1694200	1668510	1098510	1978000	1673890	TRUE	P08382	FAM3C_HUMAN	FAM3C
1637	28669.3	28728.6	16336.4	0	0	0	0	0	0	0	0	0	TRUE	P08383	RTF1_HUMAN	RTF1
1638	793943	1140340	1105630	0	971680	1541190	0	0	0	0	0	0	TRUE	P08384	NICA_HUMAN	NCSTN
1639	294764	168024	233069	0	0	0	0	0	0	0	0	0	TRUE	P08385	TM9S4_HUMAN	TM9SF4
1640	0	0	25028.7	0	0	0	0	0	0	0	0	0	TRUE	P08386	UBXN4_HUMAN	UBXN4
1641	70103.3	69330.5	73727.5	0	0	0	0	0	0	0	0	0	TRUE	P08387	NDRG1_HUMAN	NDRG1
1642	959048	679441	649283	0	0	701308	0	0	0	0	0	0	TRUE	P08388	CNOT9_HUMAN	CNOT9
1643	61975400	51538500	56872400	171904000	154990000	154279000	17495900	23735000	21166100	15284300	23261100	15670700	TRUE	P08389	PXDN_HUMAN	PXDN
1644	0	3159840	2260540	0	0	0	0	0	0	0	0	0	TRUE	P08390	GPI8_HUMAN	PIGK
1645	0	0	0	0	0	0	0	0	0	0	0	0	TRUE	P08391	SORL_HUMAN	SORL1
1646	0	0	0	0	0	0	0	0	0	0	0	0	TRUE	P08392	ALG3_HUMAN	ALG3
1647	130821	89052.1	164818	121906	184721	0	0	0	0	0	0	0	TRUE	P08393	NECT2_HUMAN	NECTIN2
1648	4795420	4285250	5560700	14439200	10964500	11739100	3176110	4213130	4077520	3139060	3726150	3602990	TRUE	P08394	HTRA1_HUMAN	HTRA1
1649	0	3021.02	2716.4	0	0	0	0	0	0	0	0	0	TRUE	P08395	REQU_HUMAN	DPF2
1650	1179570	1199330	970094	0	0	0	0	0	0	0	0	0	TRUE	P08396	SC65_HUMAN	P3H4
1651	995686	866998	846291	3866410	3580390	3685870	2704990	4215090	5155590	4692440	6948010	5226290	TRUE	P08397	GGH_HUMAN	GGH
1652	2289240	1902160	2315520	5290880	4602360	5111380	1803460	2305110	2429530	1687560	3604230	1575630	TRUE	P08398	NRCAM_HUMAN	NRCAM
1653	463132	226197	295340	0	333892	479282	231790	271992	0	0	0	0	TRUE	P08399	PCSK5_HUMAN	PCSK5
1654	0	0	121955	435770	0	244564	176757	362324	581041	0	0	268863	TRUE	P08400	SEM4D_HUMAN	SEMA4D
1655	165258	144570	151960	585403	638137	806516	1426710	1660010	1244750	1643500	2021640	1676340	TRUE	P08401	NEO1_HUMAN	NEO1
1656	357944	229053	256231	233353	198361	129149	121051	0	218033	0	0	0	TRUE	P08402	UFD1_HUMAN	UFD1
1657	2218960	2063990	2164840	3904040	3183460	3979260	1201530	2214860	1917570	1580550	1949870	1505920	TRUE	P08403	GSLG1_HUMAN	GLG1
1658	1230370	1263540	1302490	1146610	1154610	894997	1357300	2158920	2199540	1655190	2408970	2060480	TRUE	P08404	CSN5_HUMAN	COPS5
1659	10901.5	14219.1	16374.8	0	0	0	0	0	0	0	0	0	TRUE	P08405	GPKOW_HUMAN	GPKOW
1660	34515.5	31498.5	48112.4	58442.6	52616.8	0	71623.9	120825	139474	110514	153566	108961	TRUE	P08406	RAB8B_HUMAN	RAB8B
1661	1957690	1849190	1230890	5267680	1219940	6349740	8023360	10152500	11326300	9421090	9590540	10219000	TRUE	P08407	PRG4_HUMAN	PRG4
1662	352842	343048	411505	975186	775561	1006840	2723920	3171970	2012730	1924390	3617550	0	TRUE	P08408	LPP_HUMAN	LPP
1663	3132880	2109950	2268680	7778740	6862750	8413150	2984540	3578720	3364090	2607750	5228130	4202040	TRUE	P08409	EXT2_HUMAN	EXT2
1664	10177.8	15768.7	15614.9	0	0	0	0	0	0	0	0	0	TRUE	P08410	TSR2_HUMAN	TSR2
1665	1065310	1210440	1070240	662495	0	634328	0	0	285472	0	0	0	TRUE	P08411	MYDGF_HUMAN	MYDGF
1666	22655.6	19621.6	15031.7	0	0	0	0	0	0	0	0	0	TRUE	P08412	BORC5_HUMAN	BORCS5
1667	16267	22061.5	17017.4	0	0	0	0	0	0	0	0	0	TRUE	P08413	YIPF5_HUMAN	YIPF5
1668	19021.4	36555.3	31928	0	0	0	0	0	0	0	0	0	TRUE	P08414	PIGT_HUMAN	PIGT
1669	158497	161509	152352	0	0	0	0	0	0	0	0	0	TRUE	P08415	IGSF8_HUMAN	IGSF8
1670	132780	157921	172368	0	0	0	0	0	0	0	0	0	TRUE	P08416	NCLN_HUMAN	NCLN
1671	481293	580333	619739	0	0	585853	0	0	0	0	0	0	TRUE	P08417	ERGI1_HUMAN	ERGIC1
1672	0	0	0	0	0	0	0	0	0	0	0	0	TRUE	P08418	NXPE3_HUMAN	NXPE3
1673	180471	196196	251647	0	0	0	0	0	0	0	0	0	TRUE	P08419	CCD47_HUMAN	CCDC47
1674	11405.2	7841.48	12282.3	0	0	0	0	0	0	0	0	0	TRUE	P08420	RM24_HUMAN	MRPL24
1675	64051.2	65048.8	73169.3	64775	55992.4	74035.4	89390.6	110035	103879	67710.5	174171	83057.7	TRUE	P08421	FERM2_HUMAN	FERMT2
1676	1568730	1873770	1760130	980442	779389	990296	0	160941	0	262579	0	286734	TRUE	P08422	LRC59_HUMAN	LRRC59
1677	68990.1	80661.8	79003.8	96617.9	76665.8	113648	0	0	0	0	0	0	TRUE	P08423	ESAM_HUMAN	ESAM
1678	748976	875936	744544	559276	581775	659199	365677	450410	306270	318524	377461	355199	TRUE	P08424	FKB10_HUMAN	FKBP10
1679	0	0	0	0	0	0	0	0	0	0	0	0	TRUE	P08425	ISG20_HUMAN	ISG20
1680	30907.1	37760.3	0	0	0	0	0	0	0	0	0	0	TRUE	P08426	BORC7_HUMAN	BORCS7
1681	105842	124457	0	0	0	0	0	0	0	0	0	0	TRUE	P08427	ZN428_HUMAN	ZNF428
1682	8226.32	10141.6	9277.82	0	0	0	0	0	0	0	0	0	TRUE	P08428	RNF25_HUMAN	RNF25
1683	0	0	0	0	0	0	0	0	0	0	0	0	TRUE	P08429	OTUL_HUMAN	OTULIN
1684	0	0	0	0	0	0	0	0	0	0	0	0	TRUE	P08430	F136A_HUMAN	FAM136A
1685	0	0	0	0	0	0	0	0	0	0	0	0	TRUE	P08431	CSTOS_HUMAN	CUSTOS
1686	420781	420701	400908	0	0	0	338279	0	520685	0	780258	0	TRUE	P08432	DCPS_HUMAN	DCPS
1687	0	0	0	0	0	0	0	0	0	0	0	0	TRUE	P08433	NSUN4_HUMAN	NSUN4
1688	0	238732	0	0	0	0	0	0	0	0	0	0	TRUE	P08434	COAC_HUMAN	PPCDC
1689	136529	132571	131931	317531	133104	221989	156733	286694	145505	115969	221907	224578	TRUE	P08435	ISOC1_HUMAN	ISOC1
1690	510760	394133	339981	401668	0	332946	0	0	0	0	0	85513.1	TRUE	P08436	FAF2_HUMAN	FAF2
1691	1107400	996954	891146	774280	740869	851045	315058	530935	381300	384645	533093	304721	TRUE	P08437	KCD12_HUMAN	KCTD12
1692	644438	712647	746528	3391370	2724340	3100030	3799010	6416220	4722990	4375840	5221610	5834760	TRUE	P08438	RCN3_HUMAN	RCN3
1693	0	8444.22	53324.6	0	87225	76007	41285.8	0	0	0	0	0	TRUE	P08439	PAUF_HUMAN	ZG16B
1694	274137	244813	263309	0	0	0	0	0	0	0	0	0	TRUE	P08440	SNR40_HUMAN	SNRNP40
1695	0	0	0	0	0	0	0	0	0	0	0	0	TRUE	P08441	FMT_HUMAN	MTFMT
1696	76084.5	0	0	0	0	0	0	0	0	0	0	0	TRUE	P08442	ERLEC_HUMAN	ERLEC1
1697	32933.3	0	35979.3	0	0	0	0	0	0	0	0	0	TRUE	P08443	RRFM_HUMAN	MRRF
1698	93447.5	54497.9	77203.1	412329	352361	431465	424591	352609	465332	327718	388347	545330	TRUE	P08444	ARSG_HUMAN	ARSG
1699	29000.5	52265.9	20036.1	0	0	0	0	0	0	0	0	0	TRUE	P08445	RM53_HUMAN	MRPL53
1700	128298	131522	107664	0	0	0	153158	214490	0	0	0	0	TRUE	P08446	SAAL1_HUMAN	SAAL1
1701	50889.3	19566.7	28391.1	0	0	0	0	0	0	0	0	0	TRUE	P08447	C1GLC_HUMAN	C1GALT1C1
1702	0	880662	911696	0	0	0	0	0	0	0	0	0	TRUE	P08448	DNJA3_HUMAN	DNAJA3
1703	194958	140923	146853	0	0	0	0	0	0	0	0	0	TRUE	P08449	MMAB_HUMAN	MMAB
1704	1193570	1292400	1153940	1446470	1656190	1099780	456877	370138	393184	413141	550659	580839	TRUE	P08450	S10AG_HUMAN	S100A16
1705	0	0	0	0	0	0	0	0	0	0	0	0	TRUE	P08451	CEP95_HUMAN	CEP95
1706	0	0	0	0	0	0	0	0	0	0	0	0	TRUE	P08452	TOE1_HUMAN	TOE1
1707	45932.7	23826.7	29047.8	178075	160200	99846.8	115881	361929	173565	220765	320120	270022	TRUE	P08453	SREC2_HUMAN	SCARF2
1708	257591	159328	179178	254161	0	299989	0	0	0	182749	0	0	TRUE	P08454	CREL1_HUMAN	CRELD1
1709	1526130	1685750	2047040	767056	1050590	1174500	0	0	0	0	0	0	TRUE	P08455	ERO1A_HUMAN	ERO1A
1710	39836.1	21520.9	41727.4	0	0	0	0	0	0	0	0	0	TRUE	P08456	FMC1_HUMAN	FMC1
1711	0	9480.95	0	0	0	0	0	0	0	0	0	0	TRUE	P08457	C2AIL_HUMAN	CDKN2AIPNL
1712	80652	0	0	0	0	0	0	0	0	0	0	0	TRUE	P08458	MED30_HUMAN	MED30
1713	622073	632332	548567	0	0	414518	0	0	0	0	0	0	TRUE	P08459	PGAM5_HUMAN	PGAM5
1714	19399.3	23099.2	20465.2	0	0	0	0	0	0	0	0	0	TRUE	P08460	DDRGK_HUMAN	DDRGK1
1715	26953.7	19222.4	23385.4	13974.3	0	0	0	0	8791.17	0	0	12648.3	TRUE	P08461	GMPPA_HUMAN	GMPPA
1716	126570	118472	151717	654753	473780	662774	907829	1165760	453233	710014	1157640	819678	TRUE	P08462	ABHEB_HUMAN	ABHD14B
1717	38467.6	7107	11563.4	0	0	0	0	0	0	0	0	0	TRUE	P08463	NGLY1_HUMAN	NGLY1
1718	0	0	0	419332	267688	404973	248799	233051	295973	163938	229641	123307	TRUE	P08464	CBPB2_HUMAN	CPB2
1719	124416	114462	111230	0	0	0	0	0	0	0	0	0	TRUE	P08465	PAWR_HUMAN	PAWR
1720	0	0	10360.2	35449.9	0	0	0	0	0	0	0	0	TRUE	P08466	TXD15_HUMAN	TXNDC15
1721	92965.3	176613	152674	0	0	361483	229264	0	0	0	0	0	TRUE	P08467	KIRR1_HUMAN	KIRREL1
1722	179796	178580	205352	0	0	0	0	0	0	0	0	0	TRUE	P08468	TMX3_HUMAN	TMX3
1723	2393250	2228990	2579930	3380400	2698100	3225940	1866830	2346190	2348750	1819240	2675420	2136970	TRUE	P08469	PCD16_HUMAN	DCHS1
1724	102286	100083	85796.2	0	0	69173.7	0	0	0	0	0	0	TRUE	P08470	PDLI2_HUMAN	PDLIM2
1725	633848	493074	385494	1616470	1415990	0	0	3338620	2515140	0	2710310	0	TRUE	P08471	CLP1L_HUMAN	CLPTM1L
1726	356094	357200	368210	2461590	2496550	2809880	2538850	3563740	3433310	1756380	4958900	2592650	TRUE	P08472	MEG10_HUMAN	MEGF10
1727	0	0	0	0	0	0	0	0	0	0	0	0	TRUE	P08473	CNDP1_HUMAN	CNDP1
1728	0	0	0	0	2266500	1058130	0	0	0	0	0	0	TRUE	P08474	CPNS2_HUMAN	CAPNS2
1729	170431	0	0	0	0	0	0	0	0	0	0	0	TRUE	P08475	B3GT6_HUMAN	B3GALT6
1730	15627.8	15380.9	13195.3	16170.3	16294.4	0	13511.4	16106.9	14234.1	0	0	12478.9	TRUE	P08476	PRRC1_HUMAN	PRRC1
1731	911905	966313	998631	5670500	5233970	4706700	4776860	9133150	7636060	6482010	11418900	8620280	TRUE	P08477	COLA1_HUMAN	COL21A1
1732	0	0	0	0	0	0	0	0	0	0	0	0	TRUE	P08478	MIA2_HUMAN	MIA2
1733	1331760	539368	314083	1416980	0	546165	911423	1080180	1300290	1373500	0	835725	TRUE	P08479	DCBD2_HUMAN	DCBLD2
1734	524922	397473	616515	5275950	5551320	4353070	4811540	7366430	7240810	6360470	7607500	7335240	TRUE	P08480	PGRP2_HUMAN	PGLYRP2
1735	0	0	0	0	260462	0	0	0	0	0	0	0	TRUE	P08481	SPRR4_HUMAN	SPRR4
1736	0	0	0	0	14909.4	11724.7	16705.3	21384.3	0	16406.5	0	0	TRUE	P08482	SG3A2_HUMAN	SCGB3A2
1737	0	0	0	0	0	0	0	0	0	0	0	0	TRUE	P08483	SLIK1_HUMAN	SLITRK1
1738	0	0	0	36417.1	45740.8	37468.5	0	0	0	0	0	0	TRUE	P08484	SG3A1_HUMAN	SCGB3A1
1739	5370390	5028990	5563200	20009400	20181600	20228900	3158350	4405050	4143330	4030330	5290030	3685900	TRUE	P08485	HHIP_HUMAN	HHIP
1740	26249.4	26115.9	28961	0	41590.2	52408.4	0	0	0	0	0	0	TRUE	P08486	OXLA_HUMAN	IL4I1
1741	14478.8	11166.5	12775.9	42402.7	37905.6	31634.7	45199.8	81344.1	81833.1	56064.9	67492.3	56031.9	TRUE	P08487	JMJD8_HUMAN	JMJD8
1742	78394.1	61425.3	44931.9	0	0	66781.5	0	0	0	0	0	0	TRUE	P08488	PIGS_HUMAN	PIGS
1743	272094	285958	293871	542975	577665	459397	66885.6	73731.5	80909.5	49267.5	79020.2	48342.4	TRUE	P08489	HPLN3_HUMAN	HAPLN3
1744	0	0	0	0	0	0	0	0	0	0	0	0	TRUE	P08490	PEBP4_HUMAN	PEBP4
1745	39371.2	17509.7	17632.2	0	0	0	14182	0	0	0	0	0	TRUE	P08491	MYADM_HUMAN	MYADM
1746	0	67406.4	86424.7	0	0	0	0	0	0	0	0	0	TRUE	P08492	INT14_HUMAN	INTS14
1747	0	59685.5	70853	0	0	0	0	0	0	0	0	0	TRUE	P08493	AEDO_HUMAN	ADO
1748	157128	171185	185316	0	0	0	0	178824	0	0	182383	0	TRUE	P08494	MYCBP_HUMAN	MYCBP
1749	312830	298196	322189	170380	151689	129890	0	0	0	0	0	0	TRUE	P08495	TBCB_HUMAN	TBCB
1750	101950	77681.4	81594	486602	478862	433987	562172	793117	823038	586880	1134470	632840	TRUE	P08496	NELL2_HUMAN	NELL2
1751	0	8195.91	0	26299.8	24402.8	34086.9	26365.7	41563.4	25615.5	31335.9	32022.6	25682.1	TRUE	P08497	NOTC4_HUMAN	NOTCH4
1752	99126	113808	129946	0	0	0	0	0	0	0	0	0	TRUE	P08498	SDF2_HUMAN	SDF2
1753	555579	458620	425144	950362	969225	938872	301665	365850	399971	235667	495995	204270	TRUE	P08499	NEUR1_HUMAN	NEU1
1754	0	0	0	1481970	0	1798810	0	1284960	0	0	0	0	TRUE	P08500	SORT_HUMAN	SORT1
1755	2447310	1878610	2158580	4112090	4063960	4039990	0	0	0	0	0	0	TRUE	P08501	LGMN_HUMAN	LGMN
1756	347642	632133	369849	522940	0	0	0	0	0	0	0	0	TRUE	P08502	P2RX4_HUMAN	P2RX4
1757	19021.9	37079.8	42603.7	0	0	98846.5	0	0	0	82089	141368	50391.2	TRUE	P08503	NEUS_HUMAN	SERPINI1
1758	0	0	0	0	0	0	0	614626	0	0	0	0	TRUE	P08504	T22D3_HUMAN	TSC22D3
1759	5400950	5250030	4549000	0	2758970	0	0	0	797063	0	0	0	TRUE	P08505	S10AD_HUMAN	S100A13
1760	328757	343792	352955	344136	303930	469879	0	0	0	0	0	0	TRUE	P08506	TTC1_HUMAN	TTC1
1761	1534620	1642620	1927170	894016	1137270	987504	0	599082	596410	0	557004	479671	TRUE	P08507	PHB2_HUMAN	PHB2
1762	40818.2	30663.5	43468.5	0	0	0	0	0	0	0	0	0	TRUE	P08508	CSN8_HUMAN	COPS8
1763	77318.9	33425.4	77270.7	624127	472183	577231	232678	317565	251672	175692	283301	334335	TRUE	P08509	OSMR_HUMAN	OSMR
1764	88751	175055	83604.5	133591	109690	128689	0	82219.4	72019.2	0	46813.7	0	TRUE	P08510	HCD2_HUMAN	HSD17B10
1765	528105	509229	516788	2649290	2473070	2547800	2957230	4327920	4348330	2895910	5057480	2887580	TRUE	P08511	COCA1_HUMAN	COL12A1
1766	0	0	11961.4	0	0	0	0	0	0	0	0	0	TRUE	P08512	SGMR1_HUMAN	SIGMAR1
1767	0	0	0	16956.4	32684.1	18809.1	25133	28176.3	28781	0	30181.7	25426.8	TRUE	P08513	NOE1_HUMAN	OLFM1
1768	150697	158841	129180	96626	80620.1	113204	0	0	0	0	0	0	TRUE	P08514	TM9S2_HUMAN	TM9SF2
1769	0	0	0	0	0	0	0	0	0	0	0	0	TRUE	P08515	COQ7_HUMAN	COQ7
1770	43891.9	49470.3	59904.4	115878	87039	68590.9	0	0	0	0	0	48215.7	TRUE	P08516	TS101_HUMAN	TSG101
1771	0	0	431498	0	0	0	0	0	0	0	0	0	TRUE	P08517	MYD88_HUMAN	MYD88
1772	41324.7	35980.8	32170.1	0	0	0	0	0	0	0	0	0	TRUE	P08518	EBP2_HUMAN	EBNA1BP2
1773	298263	233444	235912	622205	0	547583	734068	756834	665364	417648	915450	592636	TRUE	P08519	ATF6B_HUMAN	ATF6B
1774	0	624862	0	0	0	0	0	0	0	0	0	0	TRUE	P08520	PLCA_HUMAN	AGPAT1
1775	205029	198550	197809	133405	124440	112841	0	159779	139981	136038	0	123174	TRUE	P08521	SH3G1_HUMAN	SH3GL1
1776	0	0	0	0	0	0	0	0	0	0	0	0	TRUE	P08522	RARR2_HUMAN	RARRES2
1777	0	52512.4	0	0	0	346400	533768	654330	664683	600042	671872	602041	TRUE	P08523	SEM3C_HUMAN	SEMA3C
1778	1911800	1274610	1440930	3970970	4769120	3745890	603003	2355740	2066000	2511280	4391990	2026720	TRUE	P08524	GDF15_HUMAN	GDF15
1779	151474	135813	153708	0	179971	0	0	0	0	0	0	0	TRUE	P08525	NIPS1_HUMAN	NIPSNAP1
1780	0	0	0	0	0	0	0	0	0	0	0	0	TRUE	P08526	DHRS9_HUMAN	DHRS9
1781	165024	184116	239260	0	77242.8	0	0	0	0	0	186219	219749	TRUE	P08527	ARP5L_HUMAN	ARPC5L
1782	191391	196769	0	412574	0	0	0	0	0	0	0	0	TRUE	P08528	PD1L2_HUMAN	PDCD1LG2
1783	272539	444244	351985	426473	477646	464914	0	0	0	0	0	0	TRUE	P08529	TRIR_HUMAN	TRIR
1784	20516	21919	23786.6	0	0	0	0	0	23501.4	0	0	0	TRUE	P08530	GRWD1_HUMAN	GRWD1
1785	80973.8	74252.4	71379.5	0	0	46203.3	0	0	0	0	0	0	TRUE	P08531	MEP50_HUMAN	WDR77
1786	837823	765463	770372	0	0	0	0	0	0	0	0	0	TRUE	P08532	APOL2_HUMAN	APOL2
1787	749210	982046	1000030	0	0	0	0	0	0	0	0	0	TRUE	P08533	AIF1L_HUMAN	AIF1L
1788	321182	225480	213583	0	337035	0	552853	589936	221098	346199	0	0	TRUE	P08534	HEPH_HUMAN	HEPH
1789	75701	64892	72258.4	139594	106704	131159	19183.9	31772.3	54613.2	30371.6	50785.9	24207.9	TRUE	P08535	CSTN3_HUMAN	CLSTN3
1790	0	2289.83	2168.8	0	0	0	0	0	0	0	0	0	TRUE	P08536	ACBD6_HUMAN	ACBD6
1791	0	0	1945810	0	0	0	0	0	0	0	0	0	TRUE	P08537	CHOLN_HUMAN	CHLSN
1792	10721.5	8907.22	3620.7	53135.2	40803.3	45964.3	86630.9	115962	100674	166327	133401	80633.8	TRUE	P08538	MXRA8_HUMAN	MXRA8
1793	1361350	1179010	1174510	2696250	2186830	2023770	344617	188099	400240	362283	438071	351078	TRUE	P08539	CAB45_HUMAN	SDF4
1794	108824	0	131075	0	0	0	0	0	0	0	0	0	TRUE	P08540	PDD2L_HUMAN	PDCD2L
1795	0	0	0	0	0	0	0	0	0	0	0	0	TRUE	P08541	MIC25_HUMAN	CHCHD6
1796	172130	162581	196916	302756	338458	371670	0	0	0	0	0	0	TRUE	P08542	ADPGK_HUMAN	ADPGK
1797	70988.5	0	0	0	0	0	0	0	0	0	0	0	TRUE	P08543	UQCC2_HUMAN	UQCC2
1798	94906.3	148393	157087	79295.9	236469	166724	0	0	98515.5	0	0	58002.4	TRUE	P08544	MIEN1_HUMAN	MIEN1
1799	1721420	2574770	1744240	1867010	1109540	2515920	429155	628011	507994	719769	975354	416592	TRUE	P08545	PXL2A_HUMAN	PRXL2A
1800	1128210	1385000	1376520	1608480	2016490	2342970	1236050	2115000	1789370	1482390	2527990	2717550	TRUE	P08546	ERP44_HUMAN	ERP44
1801	0	0	0	0	0	0	0	0	0	0	0	0	TRUE	P08547	RTBDN_HUMAN	RTBDN
1802	32110.7	59987.2	42898.7	0	0	0	0	0	0	0	0	0	TRUE	P08548	TACO1_HUMAN	TACO1
1803	0	0	0	0	0	0	0	0	0	0	0	0	TRUE	P08549	CHCH5_HUMAN	CHCHD5
1804	11393.3	16488.4	15818.1	0	0	10917.6	0	32715.5	37409.5	0	0	0	TRUE	P08550	CNPY3_HUMAN	CNPY3
1805	100183	97714.1	127209	0	0	0	0	0	0	0	0	0	TRUE	P08551	ALG1_HUMAN	ALG1
1806	276016	223524	0	0	0	0	0	0	0	0	0	0	TRUE	P08552	INP5K_HUMAN	INPP5K
1807	1121110	1092450	1111920	1108020	1243560	1188660	683863	1246130	904764	671153	1433620	901866	TRUE	P08553	CSN4_HUMAN	COPS4
1808	3000.79	5373.62	0	0	0	0	0	0	0	0	0	0	TRUE	P08554	RAMAC_HUMAN	RAMAC
1809	537365	644237	475806	0	0	557547	0	0	0	0	0	0	TRUE	P08555	TMM43_HUMAN	TMEM43
1810	617200	443706	488677	760942	820661	655473	0	0	0	0	0	0	TRUE	P08556	FUCO2_HUMAN	FUCA2
1811	57856.6	25792.1	51582.4	0	0	0	0	0	0	0	0	0	TRUE	P08557	HGH1_HUMAN	HGH1
1812	125107	179965	149290	0	0	0	0	0	0	0	0	0	TRUE	P08558	NDUF3_HUMAN	NDUFAF3
1813	0	0	0	0	0	0	0	0	0	0	0	0	TRUE	P08559	SPNDC_HUMAN	SPINDOC
1814	6241.87	7127.49	7859.2	0	0	0	0	0	0	0	0	0	TRUE	P08560	TMM70_HUMAN	TMEM70
1815	61119.8	54838.7	61694.3	0	0	0	0	0	0	0	0	0	TRUE	P08561	PAXX_HUMAN	PAXX
1816	0	0	2969.85	0	0	0	0	0	0	0	0	0	TRUE	P08562	ABHEA_HUMAN	ABHD14A
1817	0	0	0	0	0	0	0	0	0	0	0	0	TRUE	P08563	PHF23_HUMAN	PHF23
1818	0	0	0	1000340	1078350	1021980	0	0	0	290303	589072	599880	TRUE	P08564	MENT_HUMAN	MENT
1819	5394760	2391080	1163990	3184310	0	2248370	0	0	0	0	0	0	TRUE	P08565	DERL1_HUMAN	DERL1
1820	175986	159571	177052	154663	0	142833	0	0	108157	96098.9	144851	110137	TRUE	P08566	DHRS6_HUMAN	BDH2
1821	14768.7	15365	15419	0	0	0	0	0	0	0	0	0	TRUE	P08567	MECR_HUMAN	MECR
1822	471179	297029	355955	0	0	0	0	0	0	0	0	0	TRUE	P08568	EMC6_HUMAN	EMC6
1823	0	1227.33	0	0	0	0	0	0	0	0	0	0	TRUE	P08569	EDEM2_HUMAN	EDEM2
1824	0	5748.7	3560.26	0	0	0	0	0	0	0	0	0	TRUE	P08570	LST8_HUMAN	MLST8
1825	1477630	918749	877428	196420	415265	360305	129111	117947	122123	0	188395	0	TRUE	P08571	TM109_HUMAN	TMEM109
1826	51172.1	50189.7	59566	0	61182.3	62398.7	0	0	0	0	0	0	TRUE	P08572	DUS23_HUMAN	DUSP23
1827	3321270	4683740	4419890	1836880	2154350	1900480	0	0	0	0	2706700	0	TRUE	P08573	TMED9_HUMAN	TMED9
1828	29939.8	32535.7	17186.4	0	20174.5	0	0	0	0	0	0	0	TRUE	P08574	DPCD_HUMAN	DPCD
1829	26608.7	64782.2	23821.6	0	0	298158	336577	313603	442915	386510	560691	575446	TRUE	P08575	NUDT9_HUMAN	NUDT9
1830	1244900	749537	1220460	862781	723047	702524	280600	372744	374308	379381	436556	379808	TRUE	P08576	THIC_HUMAN	ACAT2
1831	439192	477357	526688	0	0	0	0	0	0	0	0	0	TRUE	P08577	SF3B5_HUMAN	SF3B5
1832	0	0	0	0	0	0	0	0	0	0	0	0	TRUE	P08578	COL11_HUMAN	COLEC11
1833	93285.5	64194.1	84083.3	152346	115576	132197	0	0	0	0	0	0	TRUE	P08579	CHID1_HUMAN	CHID1
1834	7997.49	6982.6	8299.85	29091.3	33077.7	57858.3	68518.1	65034.7	99616.6	79991.2	113435	56509	TRUE	P08580	BOC_HUMAN	BOC
1835	0	0	0	0	0	0	0	0	0	0	0	0	TRUE	P08581	TPSNR_HUMAN	TAPBPL
1836	484091	687325	705986	909649	1231830	645685	0	0	0	514591	0	0	TRUE	P08582	JAM3_HUMAN	JAM3
1837	38284.5	17809.8	0	0	0	0	0	0	0	0	0	0	TRUE	P08583	BTBD2_HUMAN	BTBD2
1838	205365	229853	255697	1667350	1351300	1273090	2336490	3043170	3352840	1990100	4377530	2313760	TRUE	P08584	PLVAP_HUMAN	PLVAP
1839	872931	805946	869969	1908780	1811760	1497480	330211	574567	560274	428233	740612	449068	TRUE	P08585	C1QT5_HUMAN	C1QTNF5
1840	1196560	1105620	1039630	5381210	5184280	4039310	1787520	14055800	12629700	678858	2102800	649494	TRUE	P08586	C1QT3_HUMAN	C1QTNF3
1841	163647	167866	148573	608553	1365570	0	133310	654126	664403	283845	292815	296237	TRUE	P08587	ASPN_HUMAN	ASPN
1842	15727.2	0	0	0	0	0	0	0	0	0	0	0	TRUE	P08588	S12A9_HUMAN	SLC12A9
1843	112115	91822.3	104064	0	0	0	0	0	0	0	0	0	TRUE	P08589	TGT_HUMAN	QTRT1
1844	0	0	0	0	0	0	0	0	0	0	0	0	TRUE	P08590	FHR5_HUMAN	CFHR5
1845	421771	461802	361467	304501	270072	443979	204558	343287	252278	357822	423670	132404	TRUE	P08591	AP1M1_HUMAN	AP1M1
1846	31790.4	21582.1	30845.5	0	0	0	0	0	0	0	0	0	TRUE	P08592	HDHD5_HUMAN	HDHD5
1847	0	0	0	0	0	0	0	0	0	0	0	0	TRUE	P08593	EMIL2_HUMAN	EMILIN2
1848	38399.2	34966.8	36124.4	54671.7	36752.9	35425.3	0	0	0	0	0	0	TRUE	P08594	ITPA_HUMAN	ITPA
1849	5905.58	13319.9	0	0	0	0	0	0	0	0	0	0	TRUE	P08595	RTF2_HUMAN	RTF2
1850	0	0	0	0	0	0	0	0	0	0	0	0	TRUE	P08596	SC11C_HUMAN	SEC11C
1851	6550790	13416200	8881130	37799300	21781000	23089600	23040900	22818200	42068800	13796300	24864100	21162500	TRUE	P08597	CADM1_HUMAN	CADM1
1852	120630	155925	145633	737959	736418	817360	0	0	0	0	0	0	TRUE	P08598	ANGL4_HUMAN	ANGPTL4
1853	0	0	0	0	0	0	0	0	0	0	0	0	TRUE	P08599	GNB1L_HUMAN	GNB1L
1854	0	0	0	0	0	0	0	0	0	0	0	0	TRUE	P08600	FUT8_HUMAN	FUT8
1855	44307.8	93727.5	101455	0	0	0	0	0	0	0	0	0	TRUE	P08601	RM13_HUMAN	MRPL13
1856	1133780	841927	956595	0	0	0	0	0	0	0	0	0	TRUE	P08602	RM01_HUMAN	MRPL1
1857	0	460529	337905	1257120	935575	786611	0	0	0	0	0	0	TRUE	P08603	B3GN5_HUMAN	B3GNT5
1858	348533	570567	777228	0	0	0	0	0	0	0	0	0	TRUE	P08604	MK67I_HUMAN	NIFK
1859	0	0	0	485785	491899	498850	0	0	0	131930	145354	61741.8	TRUE	P08605	FGFP2_HUMAN	FGFBP2
1860	52725.6	37764.2	34783.6	0	0	0	0	0	0	0	0	0	TRUE	P08606	SRXN1_HUMAN	SRXN1
1861	15298	21513.9	12183	0	0	0	0	0	0	0	0	0	TRUE	P08607	RT26_HUMAN	MRPS26
1862	0	364651	0	0	0	0	0	0	0	0	0	0	TRUE	P08608	KRA99_HUMAN	KRTAP9-9
1863	0	8023.55	0	0	0	0	0	0	0	0	0	0	TRUE	P08609	KRA46_HUMAN	KRTAP4-6
1864	0	0	0	0	0	0	0	0	0	0	0	0	TRUE	P08610	CEP41_HUMAN	CEP41
1865	9633680	7468620	5906200	3149300	2690250	2226840	0	0	0	0	0	0	TRUE	P08611	CNTP3_HUMAN	CNTNAP3
1866	12863.3	13401.8	13315.4	0	0	0	0	0	0	0	0	0	TRUE	P08612	UBL5_HUMAN	UBL5
1867	0	11241.8	0	0	0	0	0	0	0	0	0	0	TRUE	P08613	ULBP3_HUMAN	ULBP3
1868	110326	102787	119987	0	0	185105	0	0	0	0	0	0	TRUE	P08614	ULBP2_HUMAN	ULBP2
1869	13959.7	16054.8	23693.3	0	0	0	0	0	0	0	0	0	TRUE	P08615	UCK2_HUMAN	UCK2
1870	0	0	0	0	0	0	0	0	0	0	0	0	TRUE	P08616	TRIM5_HUMAN	TRIM5
1871	6189.67	6378.37	5765.48	26189.7	21621	29737.4	43383.8	68668.3	49656.9	60141.2	72625.7	63854.3	TRUE	P08617	SEM4C_HUMAN	SEMA4C
1872	8328.44	8494.21	6635.44	0	0	0	0	0	0	0	0	0	TRUE	P08618	YIPF3_HUMAN	YIPF3
1873	3066990	2530920	2869440	5589720	4617300	5368900	420566	564084	679372	403751	409185	391694	TRUE	P08619	TINAL_HUMAN	TINAGL1
1874	39100.2	33827.2	23247.8	0	0	0	0	0	0	0	0	0	TRUE	P08620	ADSSP_HUMAN	ADISSP
1875	67320.3	31541.3	41643.4	46128.4	59681.6	89874.5	0	0	41222	0	0	0	TRUE	P08621	PDGFD_HUMAN	PDGFD
1876	235182	181000	172519	236651	186237	195556	208140	277924	172570	275311	253574	205797	TRUE	P08622	PITH1_HUMAN	PITHD1
1877	0	0	0	0	0	0	0	0	0	0	0	0	TRUE	P08623	RPA49_HUMAN	POLR1E
1878	667802	593616	434915	0	0	0	0	476442	0	0	655402	0	TRUE	P08624	SKI8_HUMAN	SKIC8
1879	7530830	11246900	6220470	0	0	0	0	0	0	0	0	0	TRUE	P08625	SLIRP_HUMAN	SLIRP
1880	9650.67	7098.03	9434.75	0	0	0	0	0	0	0	0	0	TRUE	P08626	NIF3L_HUMAN	NIF3L1
1881	328870	225768	291066	654686	501936	405080	120329	181852	186557	148732	229068	129073	TRUE	P08627	TWSG1_HUMAN	TWSG1
1882	9270.65	8236.82	11610.9	54284.3	82965.2	17307	0	0	0	0	0	0	TRUE	P08628	LACRT_HUMAN	LACRT
1883	2389.59	0	0	0	0	0	0	80136.9	82277	0	95088.6	85208.7	TRUE	P08629	RB33B_HUMAN	RAB33B
1884	26571.9	28340.8	25490.7	0	20657	0	0	0	21426.1	0	0	0	TRUE	P08630	F107B_HUMAN	FAM107B
1885	905836	571175	467394	0	0	8955.39	0	0	0	0	0	0	TRUE	P08631	COMD4_HUMAN	COMMD4
1886	0	0	0	0	0	0	0	0	0	0	0	0	TRUE	P08632	CRLD2_HUMAN	CRISPLD2
1887	298390	388857	272988	0	0	0	0	0	0	0	0	0	TRUE	P08633	ILKAP_HUMAN	ILKAP
1888	0	0	0	0	0	0	0	0	0	0	0	0	TRUE	P08634	INT2_HUMAN	INTS2
1889	899753	362755	0	0	0	0	0	0	0	0	0	0	TRUE	P08635	DDX47_HUMAN	DDX47
1890	24666.2	41055.4	36225.2	0	0	0	0	0	0	0	0	0	TRUE	P08636	MAGT1_HUMAN	MAGT1
1891	9022.33	15471.1	15017.7	0	0	0	0	0	0	0	0	0	TRUE	P08637	RM18_HUMAN	MRPL18
1892	18848.6	25135.8	29031.7	0	0	0	0	0	0	0	0	0	TRUE	P08638	LMA2L_HUMAN	LMAN2L
1893	50560.2	49441	0	0	0	0	0	0	0	0	0	0	TRUE	P08639	F234A_HUMAN	FAM234A
1894	0	0	0	0	0	0	0	0	0	0	0	0	TRUE	P08640	TDIF1_HUMAN	DNTTIP1
1895	114434	78547.6	112608	1593110	1136430	1344180	1739340	2982340	2538730	2214420	3864890	3156150	TRUE	P08641	CAD19_HUMAN	CDH19
1896	269225	275350	247559	523533	655376	544625	0	232228	209578	0	312785	205375	TRUE	P08642	SIL1_HUMAN	SIL1
1897	345897	0	267036	0	0	0	0	0	0	0	0	0	TRUE	P08643	METL9_HUMAN	METTL9
1898	2841.56	1958.74	3454.39	0	0	0	0	0	0	0	0	0	TRUE	P08644	APC1_HUMAN	ANAPC1
1899	77271.1	0	0	0	0	0	0	0	0	0	91374.1	65619.2	TRUE	P08645	XYLT2_HUMAN	XYLT2
1900	0	0	0	0	62412.5	0	0	0	0	0	0	0	TRUE	P08646	RNAS7_HUMAN	RNASE7
1901	7651.2	9240.14	13454	0	0	0	0	0	0	0	0	0	TRUE	P08647	TMX4_HUMAN	TMX4
1902	43031.9	92173.8	59004.3	0	0	87075.2	0	0	0	0	0	0	TRUE	P08648	ISCU_HUMAN	ISCU
1903	38810.7	38062.5	33450.3	0	0	57470.3	36356.7	0	0	0	55311.1	43681.7	TRUE	P08649	WDR13_HUMAN	WDR13
1904	7409.08	5721.38	9334.2	0	46136.1	33706.5	61122.4	45733.8	52806.7	45718.9	56463.7	63933.1	TRUE	P08650	GBA3_HUMAN	GBA3
1905	6702830	4914950	9153440	5628570	4585860	5706150	3768240	3708980	4679410	4527910	6087880	5602230	TRUE	P08651	SH3L3_HUMAN	SH3BGRL3
1906	33830	26547.1	14317.4	99634.8	77140.3	126842	109529	0	169738	115746	201213	164026	TRUE	P08652	SEM6A_HUMAN	SEMA6A
1907	0	0	0	0	0	0	0	0	0	0	0	0	TRUE	P08653	S38A1_HUMAN	SLC38A1
1908	48978.3	54713.3	53800.3	0	0	0	0	0	0	0	0	0	TRUE	P08654	RM46_HUMAN	MRPL46
1909	0	0	0	0	29552.2	0	44418.9	0	23759.8	25025.6	62189.6	22172.5	TRUE	P08655	CHRD_HUMAN	CHRD
1910	962294	1038050	716060	0	0	0	0	0	0	0	0	0	TRUE	P08656	CK068_HUMAN	C11orf68
1911	8300330	6168660	7036000	3408330	4220470	3504280	3037430	4292860	4483380	3974190	5744180	0	TRUE	P08657	BOLA2_HUMAN	BOLA2
1912	286858	365544	368257	336560	290229	285838	0	0	0	0	0	0	TRUE	P08658	TMX1_HUMAN	TMX1
1913	12232.9	11366.9	14225.9	26220.7	21021.5	21704.7	17004.6	34869.9	46716.6	0	61256	0	TRUE	P08659	SEM6C_HUMAN	SEMA6C
1914	378511	330441	298642	529590	425583	428853	139707	146666	150165	120352	148711	129890	TRUE	P08660	SEM6B_HUMAN	SEMA6B
1915	542773	567060	507890	0	507254	0	0	0	0	0	0	0	TRUE	P08661	OFUT1_HUMAN	POFUT1
1916	0	994835	0	0	0	0	0	0	0	0	0	0	TRUE	P08662	PIGU_HUMAN	PIGU
1917	0	0	0	0	0	0	0	0	0	0	0	0	TRUE	P08663	TOR3A_HUMAN	TOR3A
1918	3212830	3512170	3137060	2709950	1633050	2209650	1387110	0	1314040	1328960	2113520	0	TRUE	P08664	AMPB_HUMAN	RNPEP
1919	39581.3	39706.3	39212.2	0	0	0	0	0	0	0	0	0	TRUE	P08665	GOLP3_HUMAN	GOLPH3
1920	14036.6	21577.9	14766.7	50903.6	51082.5	60293	93917.9	129488	109934	70125.5	57512	82695.8	TRUE	P08666	DPEP2_HUMAN	DPEP2
1921	50197.7	0	0	0	0	0	194249	0	0	0	456750	0	TRUE	P08667	SMOC1_HUMAN	SMOC1
1922	38861.7	30313	31390.9	231540	242329	291311	281215	408513	554564	356793	591564	316981	TRUE	P08668	GAPR1_HUMAN	GLIPR2
1923	0	2570.93	0	0	0	0	0	0	0	0	0	0	TRUE	P08669	SG196_HUMAN	POMK
1924	11272.8	9350.68	10008	19454.9	15145.9	18767.7	22176.9	28067.8	33816.4	17523.9	31042.8	15716	TRUE	P08670	CIA2A_HUMAN	CIAO2A
1925	391924	300517	143747	2368740	2454590	3209670	1647220	1905560	2113090	2017310	2465570	1763930	TRUE	P08671	ANTR1_HUMAN	ANTXR1
1926	13157.4	14836.2	16951.3	126022	32684.5	44885.5	0	0	0	0	0	0	TRUE	P08672	SPRNG_HUMAN	SPRING1
1927	1995780	1811600	1641120	0	1543070	0	0	2251890	0	0	2012860	0	TRUE	P08673	DCTP1_HUMAN	DCTPP1
1928	149097	148930	143202	528617	340683	560464	224416	366841	440631	217072	648094	434199	TRUE	P08674	DIK2B_HUMAN	DIPK2B
1929	15293.9	18858.1	15799.1	0	0	0	0	0	0	0	0	0	TRUE	P08675	PGES2_HUMAN	PTGES2
1930	0	0	0	0	0	0	0	0	0	0	0	0	TRUE	P08676	PHAX_HUMAN	PHAX
1931	467202	473347	474025	0	0	610504	0	0	0	0	0	0	TRUE	P08677	NT5D2_HUMAN	NT5DC2
1932	0	776671	835403	0	0	0	0	0	0	0	0	0	TRUE	P08678	MANS1_HUMAN	MANSC1
1933	835947	826862	835490	1415520	1569930	1654870	279286	330763	0	0	0	0	TRUE	P08679	MMRN2_HUMAN	MMRN2
1934	0	62630.7	0	0	0	0	0	0	0	0	0	0	TRUE	P08680	JUPI2_HUMAN	JPT2
1935	18181.9	0	23858.8	0	0	0	0	0	0	0	0	0	TRUE	P08681	GHC1_HUMAN	SLC25A22
1936	0	0	0	0	0	0	0	0	0	0	0	0	TRUE	P08682	WDR54_HUMAN	WDR54
1937	41679.5	12164.8	20696.7	0	0	0	0	0	0	0	0	0	TRUE	P08683	RM44_HUMAN	MRPL44
1938	4794200	4897760	4445430	0	6014770	2976510	0	0	5797380	0	7247760	0	TRUE	P08684	CSN7B_HUMAN	COPS7B
1939	112068	131707	189778	0	0	0	0	0	0	0	0	0	TRUE	P08685	FKRP_HUMAN	FKRP
1940	164385	197885	187535	0	0	0	0	0	0	0	0	0	TRUE	P08686	ELP3_HUMAN	ELP3
1941	5323.56	3321.15	4489.53	0	0	0	0	0	0	0	0	0	TRUE	P08687	NMNA1_HUMAN	NMNAT1
1942	221554	217003	194354	285485	191105	280359	0	0	0	0	0	0	TRUE	P08688	SIAE_HUMAN	SIAE
1943	95825.3	116623	81018.5	0	0	54452.4	0	0	0	0	0	0	TRUE	P08689	GRPE1_HUMAN	GRPEL1
1944	443296	487562	361618	0	391697	398029	161021	0	0	0	0	0	TRUE	P08690	MYG1_HUMAN	MYG1
1945	160602	189372	120910	178807	315809	290059	0	0	0	0	0	0	TRUE	P08691	RISC_HUMAN	SCPEP1
1946	0	0	0	0	0	0	0	0	0	0	0	0	TRUE	P08692	SP110_HUMAN	SP110
1947	891169	801580	1137680	660458	646040	0	0	0	0	0	0	0	TRUE	P08693	NET4_HUMAN	NTN4
1948	2254230	2542980	2297400	2473910	2821360	2173320	1905430	2487210	2214020	2159550	2841780	2724230	TRUE	P08694	CYBP_HUMAN	CACYBP
1949	0	0	0	0	0	0	0	0	0	0	0	0	TRUE	P08695	CDHR5_HUMAN	CDHR5
1950	0	0	2204.2	0	0	0	0	0	0	0	0	0	TRUE	P08696	DEFM_HUMAN	PDF
1951	57991.8	59352.5	41779.7	217868	128360	304941	291492	388598	356399	347915	373828	354132	TRUE	P08697	PARVB_HUMAN	PARVB
1952	455908	863309	1232520	0	0	0	0	0	0	0	0	0	TRUE	P08698	PLRKT_HUMAN	PLGRKT
1953	300394	0	0	0	0	0	0	0	0	0	0	0	TRUE	P08699	TAF9B_HUMAN	TAF9B
1954	73582.6	52370.6	60488	184514	143536	171491	216202	397202	437378	229171	394495	241911	TRUE	P08700	S38AA_HUMAN	SLC38A10
1955	0	0	0	0	0	0	0	0	0	0	0	0	TRUE	P08701	EKI1_HUMAN	ETNK1
1956	220064	180432	183468	0	249196	202860	0	0	0	0	0	0	TRUE	P08702	AGRL4_HUMAN	ADGRL4
1957	6878.11	8254.42	7598.19	0	0	0	0	0	0	0	0	0	TRUE	P08703	TM165_HUMAN	TMEM165
1958	1762790	1663620	1207810	2663910	2748940	2161790	2483060	3778080	3544220	2126710	4053470	2373620	TRUE	P08704	GLOD4_HUMAN	GLOD4
1959	2831.21	3490.81	5129.22	0	6104.07	0	0	0	0	3500.11	0	3392.19	TRUE	P08705	PCDH9_HUMAN	PCDH9
1960	0	0	0	27024.6	0	27473.5	41052.2	192754	168960	0	0	0	TRUE	P08706	WFDC1_HUMAN	WFDC1
1961	7035750	6488350	6398240	25190100	22876200	25676800	34140800	47068900	47798900	35061600	58318400	34254200	TRUE	P08707	SPON1_HUMAN	SPON1
1962	149043	103208	146301	874495	753376	800125	483645	975296	790896	660587	684587	717567	TRUE	P08708	ROBO2_HUMAN	ROBO2
1963	219066	177875	174200	1209980	1001240	1122240	1633710	1808520	2663270	1107760	2654220	963018	TRUE	P08709	PCD18_HUMAN	PCDH18
1964	30111.5	30974.5	40835.2	0	0	0	0	0	0	0	0	0	TRUE	P08710	SDF2L_HUMAN	SDF2L1
1965	33033.9	29435.4	23361	249724	176774	238399	249867	413880	407023	228886	440031	264452	TRUE	P08711	CD248_HUMAN	CD248
1966	58366.4	61634.5	246890	555513	1055920	517795	525005	428909	227399	341262	192656	556379	TRUE	P08712	S10AE_HUMAN	S100A14
1967	109510	95478.8	99143	0	0	0	0	0	0	0	0	0	TRUE	P08713	AT131_HUMAN	ATP13A1
1968	43832	52506.7	68926.9	0	0	0	0	0	0	0	0	0	TRUE	P08714	RM47_HUMAN	MRPL47
1969	454781	595909	463097	0	0	0	0	0	0	0	0	0	TRUE	P08715	TM9S3_HUMAN	TM9SF3
1970	100261	85386.3	80180	0	0	0	0	0	0	0	0	0	TRUE	P08716	MOG1_HUMAN	RANGRF
1971	172075	259051	259057	657778	616849	719507	155434	151567	155448	138769	286726	236896	TRUE	P08717	APMAP_HUMAN	APMAP
1972	157586	166985	164269	0	0	0	0	0	0	0	0	0	TRUE	P08718	WDR6_HUMAN	WDR6
1973	0	0	0	0	0	86529	0	0	0	0	0	0	TRUE	P08719	BPIA1_HUMAN	BPIFA1
1974	12287.6	17838.7	15347.2	0	0	0	0	0	0	0	0	0	TRUE	P08720	SSU72_HUMAN	SSU72
1975	380605	320674	394933	762722	625312	596927	0	0	0	0	0	279456	TRUE	P08721	TNR12_HUMAN	TNFRSF12A
1976	263390	0	0	0	0	0	0	0	0	0	0	0	TRUE	P08722	RT30_HUMAN	MRPS30
1977	148522	164837	185073	0	0	0	0	0	0	0	0	0	TRUE	P08723	EMC7_HUMAN	EMC7
1978	0	0	0	0	0	0	0	0	0	0	0	0	TRUE	P08724	A4GAT_HUMAN	A4GALT
1979	0	0	0	0	0	0	0	0	0	0	0	0	TRUE	P08725	UBE2T_HUMAN	UBE2T
1980	98639.1	83229.4	99596.3	0	0	0	0	0	0	0	0	0	TRUE	P08726	NOP10_HUMAN	NOP10
1981	0	0	221237	0	0	0	0	0	0	0	0	0	TRUE	P08727	CD320_HUMAN	CD320
1982	576732	1265840	0	0	0	0	0	0	0	0	0	0	TRUE	P08728	CHSTB_HUMAN	CHST11
1983	505074	494044	448344	1588580	1481690	1964510	2339700	2143650	3502990	3657780	6174050	1488630	TRUE	P08729	PCD12_HUMAN	PCDH12
1984	337641	266386	265451	2534380	2001600	2653490	1543850	2170690	2759420	2142130	3008010	2323050	TRUE	P08730	IL1AP_HUMAN	IL1RAP
1985	681050	718460	636749	3500830	3227430	2570840	4440620	4128840	4537390	4245410	7484300	3307220	TRUE	P08731	SEM4B_HUMAN	SEMA4B
1986	5027240	3851090	5348670	6365890	6610130	7819460	764265	0	0	0	0	1367000	TRUE	P08732	C1QR1_HUMAN	CD93
1987	19220200	19486300	22550400	50002100	44941700	45947100	2092100	3782050	3279220	2467640	3301390	3173490	TRUE	P08733	ESM1_HUMAN	ESM1
1988	0	2161.18	0	0	0	0	0	0	0	0	0	0	TRUE	P08734	TMM9B_HUMAN	TMEM9B
1989	7806.88	10207	11546.9	196269	123039	97878.9	197460	330357	334734	207253	379168	330312	TRUE	P08735	ISK5_HUMAN	SPINK5
1990	397633	345722	399970	0	0	0	0	0	0	0	851314	0	TRUE	P08736	LZTL1_HUMAN	LZTFL1
1991	76400.2	66921.6	0	0	0	0	0	0	0	0	0	0	TRUE	P08737	RM40_HUMAN	MRPL40
1992	147956	129155	116423	910299	806817	526029	1083490	1255550	1234900	674740	1329770	585734	TRUE	P08738	CRAC1_HUMAN	CRTAC1
1993	50800.2	41186.3	29770.1	0	0	0	38274.2	0	0	0	0	0	TRUE	P08739	PFD4_HUMAN	PFDN4
1994	87905.7	72984.6	45415.8	162694	0	99316.4	102251	109043	108447	104326	107555	115455	TRUE	P08740	NIT2_HUMAN	NIT2
1995	162875	309199	267475	0	0	0	0	0	0	0	0	0	TRUE	P08741	AVEN_HUMAN	AVEN
1996	7556.88	8231.01	0	0	0	0	0	0	0	0	0	0	TRUE	P08742	BIN3_HUMAN	BIN3
1997	789607	566845	713659	592594	612680	479996	0	517000	492582	402638	547951	430263	TRUE	P08743	SIAS_HUMAN	NANS
1998	13258.1	17852.9	12816.8	0	0	0	0	0	0	0	0	0	TRUE	P08744	PDGFC_HUMAN	PDGFC
[truncated: 242 more rows]
