# Supplementary material for: Lipid-Induced Endothelial Dysfunction: Pro-Atherogenic Properties of Multinucleated Variant Endothelial Cells
Source: Int J Mol Sci. 2026 Jun 25;27(13):5728. doi: 10.3390/ijms27135728 (PMC13362034; doi:10.3390/ijms27135728)
Supplement: Supplementary file 1 [file ijms-27-05728-s001.zip › Table_S2_Leading_Edge_Genes.xlsx]

## Sheet: Leading Edge Genes
Supplementary Table S2. Leading edge genes for selected GO Biological Process pathways identified by GSEA (transcriptome, FDR < 0.25 threshold)
Leading edge genes represent the subset of genes contributing most to the enrichment score for each pathway. NES = Normalized Enrichment Score. Highlighted rows: FDR < 0.25 (significant). Grey rows: FDR ≥ 0.25 (not significant).
Comparison	GO Biological Process (ID)	Pathway (short name)	NES	NOM p-val	FDR q-val	N genes	Leading edge genes
TEC control vs. TEC + LDL	GOBP_CANONICAL_NF_KAPPAB_SIGNAL_TRANSDUCTION	Canonical NF-κB signaling	1.289	0.106	0.448	123	APOL3;CX3CL1;CASP10;TNFAIP3;TRAF1;TRAF6;REL;TIFA;TRIM25;CARD8;TRIM13;NFKBIA;BIRC3;TNFSF10;TRAF5;OPTN;NFKB2;CAPN3;RIPK2;IRAK2;TLR2;TNIP1;TRIM22;CFLAR;GPRC5B;RELB;BTRC;CD40;LGALS9;MYD88;NFAT5;F2R;CAV1;PLK2;F2RL1;TRIM38;TLE1;IKBKB;HTR2B;ZFAND6;TSPAN6;XIAP;RASSF2;IFIT5;NFKB1;ZDHHC17;CARD16;IRAK4;AKAP13;ZC3H12A;UFL1;TNFRSF10B;NKIRAS2;MAVS;TRIM21;IL1A;CASP1;RIOK3;RORA;ERC1;BST2;FKBP1A;TMSB4X;IKBKE;BCL1…
TEC control vs. TEC + LDL	GOBP_NEGATIVE_REGULATION_OF_NF_KAPPAB_TRANSCRIPTION_FACTOR_ACTIVITY	Negative regulation of NF-κB TF activity	1.48	0.111	0.43	28	CD200;TNFAIP3;CYLD;CARD8;NFKBIA;KLF4;IRAK2;PTGIS;ANXA4;TRIM37;COMMD6;MTURN;ERBIN;TAX1BP1;CHP1;MAP2K5;ZC3H12A;UFL1;TRIM21;ARRB1;PARP10;PRMT2;ITCH;RBCK1;TRAF3;NFKBIL1;CDK5RAP3;TCEAL7
TEC control vs. TEC + LDL	GOBP_VESICLE_MEDIATED_TRANSPORT_TO_THE_PLASMA_MEMBRANE	Vesicle-mediated transport to plasma membrane	1.326	0.106	0.444	62	STX6;KIF13A;GOLPH3L;ARL4C;RAB11A;ANK3;MACF1;ACSL3;OPTN;VPS13B;EXOC1;GCC2;RAB13;SPTBN1;SCARB2;EHD4;STX16;STX12;ATP9A;CNST;EXOC4;BLTP1;EXOC6B;CMTM6;STX3;VPS26C;EPS15;EXOC2;EPG5;VAMP2;SNAP25;SNX30;VAMP3;VAMP5;EHD3;GRIPAP1;VAMP4;BLZF1;RAB10;GOLPH3;GGA3;RAB31;VPS39;ARHGAP1;WASHC2C;EXOC5;BBS2;VPS50;LMTK2;GOPC;GOLGA4;RAB11B;SORL1;ARFRP1;LYPLA1;SNF8;VPS51;SNX4;VTI1A;OSBPL5;ATP2C1;EXOC6
TEC control vs. TEC + LDL	GOBP_REGULATION_OF_ACTIN_FILAMENT_ORGANIZATION	Regulation of actin filament organization	1.374	0.194	0.448	83	CX3CL1;ADD3;CYRIA;RICTOR;MTSS1;PHLDB2;C9orf72;CXCL12;SSH2;PIK3R1;TGFBR1;ARHGEF10;CYFIP1;BRAF;RASA1;SEMA5A;XIRP2;WASF2;AP1AR;AVIL;S1PR1;TMOD1;SPTBN1;PIK3CA;SNX9;RGCC;SPTBN5;F11R;TJP1;F2RL1;ARHGEF15;CORO2B;SWAP70;NCK1;INPP5K;MEGF9;TMSB10;SSH1;ARHGAP18;RDX;CD47;SMAD3;GSN;S100A10;ARHGEF10L;NAA80;PTK2B;CYFIP2;CARMIL1;PICK1;FCHSD2;WASHC2A;SVIL;ARFIP1;TMSB4X;DMTN;MTPN;RHPN1;EVL;CDC42EP3;RAC1;WHAMM;ARHGA…
TEC control vs. TEC + LDL	GOBP_FOCAL_ADHESION_ASSEMBLY	Focal adhesion assembly	1.176	0.386	0.514	39	PEAK1;PHLDB2;MACF1;PTPRA;MAP4K4;PTPRK;TEK;BCL2;ARHGEF7;CORO2B;APOD;SMAD3;S100A10;KDR;PTK2B;PTK2;DUSP22;DMTN;RAC1;MMP14;WHAMM;LIMS1;TSC1;SDC4;ACVRL1;NRP1;ROCK1;TAOK2;CDH11;WDPCP;ROCK2;AJUBA;LDB1;CLASP1;THY1;VEGFA;CTTN;LIMCH1;PTEN
TEC control vs. TEC + LDL	GOBP_BASEMENT_MEMBRANE_ORGANIZATION	Basement membrane organization	0.987	0.47	0.644	20	HMCN1;PHLDB2;CTSS;CAV1;RAMP2;MMP11;COL3A1;PHLDB1;COL6A1;FLRT2;LAMB1;NID2;LAMA2;LAMC1;PXDN;CAV2;ITGB1;SPINT2;COL4A1;FKRP
MVEC control vs. MVEC + LDL	GOBP_CANONICAL_NF_KAPPAB_SIGNAL_TRANSDUCTION	Canonical NF-κB signaling	1.687	0.11	0.091	115	NFKBIA;RASSF2;TRAF1;F2RL1;CFLAR;IL1A;TNFAIP3;APOL3;BIRC3;CASP10;RELB;TNIP1;F2R;TRIM8;CX3CL1;NFKB2;AKAP13;NFKB1;GPRC5B;TRIM25;TANK;LGALS9;TLR2;IRAK2;OPTN;PLK2;NLRX1;MYD88;C18orf32;TNFSF10;EDN1;STAT1;TNFRSF10B;BST2;TRIM5;NOD1;MAVS;TRIM22;TIFA;SIRPA;TRAF5;CAV1;TRIM13;TMEM106A;ALPK1;IFIT5;RBCK1;CD40;MAP3K3;AJUBA;CARD16;EP300;EDA2R;NFKBIL1;RIPK2;ZC3H12A;PELI1;HTR2B;GJA1;IKBKE;TMED4;ILK;TMEM101;TRAF6;D…
MVEC control vs. MVEC + LDL	GOBP_NEGATIVE_REGULATION_OF_NF_KAPPAB_TRANSCRIPTION_FACTOR_ACTIVITY	Negative regulation of NF-κB TF activity	1.245	0.11	0.221	25	NFKBIA;TNFAIP3;CD200;PTGIS;IRAK2;CHP1;CYLD;RBCK1;PARP10;ARRB1;PRMT2;MTURN;NFKBIL1;ZC3H12A;MAP2K5;DAB2IP;RWDD3;BCL3;TRAF3;TRIM21;TRIM37;DAP;ZNF675;PYCARD;G3BP2
MVEC control vs. MVEC + LDL	GOBP_VESICLE_MEDIATED_TRANSPORT_TO_THE_PLASMA_MEMBRANE	Vesicle-mediated transport to plasma membrane	1.38	0.11	0.145	60	KIF13A;MACF1;ATP9A;EHD3;EHD4;ACSL3;SPTBN1;ARL4C;OPTN;GOLPH3L;STX3;SNX27;VPS39;RAB11A;SNAP25;RAB13;SYS1;GRIPAP1;EXOC4;SEC16A;CLSTN1;RAB11B;RAB11FIP3;CNST;VPS13B;ATP6AP1;VPS51;ARFRP1;ARHGAP1;PTPN23;GCC2;SCARB2;TAMALIN;BBS2;AMN;RACK1;STX12;SORL1;LLGL1;EHD2;KRT18;BLTP1;CMTM6;VPS52;CSK;RAB34;GGA1;NSF;EIPR1;SNF8;VAMP5;OSBPL5;MICALL1;DENND1A;VAMP4;GOLPH3;EPS15;RAB31;STX16;SCRIB
MVEC control vs. MVEC + LDL	GOBP_REGULATION_OF_ACTIN_FILAMENT_ORGANIZATION	Regulation of actin filament organization	1.678	0.106	0.091	84	RGCC;NRP1;F2RL1;CORO2B;SSH1;TPM1;MTSS1;CXCL12;TMOD1;WASF2;SMAD3;SPTBN5;SDC4;SSH2;ARHGEF15;DLC1;CX3CL1;CYFIP2;PHLDB2;SPTBN1;CYFIP1;MYADM;SLIT2;GSN;CYRIA;MTOR;F11R;SPTA1;AVIL;SNX9;ASAP3;DMTN;CDC42;SPTBN2;ADD3;GBA2;TACSTD2;S1PR1;NAA80;COTL1;ESAM;CDC42EP5;TJP1;HIP1R;ARHGEF10;CARMIL1;PIK3R1;SEMA5A;PLEKHG2;XIRP2;ADD2;FLNA;TGFBR1;BRAF;RHPN1;MET;KANK3;CORO1B;TSC1;ADD1;FCHSD2;ACTG1;EVL;NCK1;WASF1;RHOC;RAP…
MVEC control vs. MVEC + LDL	GOBP_FOCAL_ADHESION_ASSEMBLY	Focal adhesion assembly	1.762	0.11	0.088	34	MACF1;THBS1;NRP1;CORO2B;PTPRK;SMAD3;MAP4K4;SDC4;KDR;CDH11;DLC1;PHLDB2;PEAK1;MMP14;TAOK2;FAM107A;DMTN;LDB1;AJUBA;ARHGEF7;VCL;ACVRL1;BCL2;DUSP22;TLN1;VEGFA;DAPK3;PTPRA;RCC2;BCR;TSC1;ACTN1;ACTG1;PTK2
MVEC control vs. MVEC + LDL	GOBP_BASEMENT_MEMBRANE_ORGANIZATION	Basement membrane organization	1.635	0.11	0.093	22	COL4A1;LAMB1;PXDN;COL3A1;LAMC1;HMCN1;PHLDB2;NTN4;NID1;SPINT2;PHLDB1;CTSS;CAV1;PRICKLE1;MMP11;DAG1;POMT2;COL6A1;LAMA2;RAMP2;FLRT2;ITGB1
TEC vs. MVEC (control)	GOBP_CANONICAL_NF_KAPPAB_SIGNAL_TRANSDUCTION	Canonical NF-κB signaling	1.653	0.11	0.189	89	OPTN;TRAF1;APOL3;GPRC5B;CASP10;TMSB4X;TRIM21;TNFSF10;TRIM13;PRDX4;FKBP1A;TLE1;F2RL1;LURAP1L;RASSF2;RIPK2;BTRC;TAB3;CAV1;DDX1;RHOA;PRKD1;EDN1;ZFAND6;LITAF;RIOK3;TRAF5;PDPK1;ANKRD17;TAB2;CASP1;TSPAN6;TERF2IP;CREBBP;TNFRSF10B;TIFA;S100A13;TRAF6;F2R;NFKB2;ROCK1;CARD16;LGALS9;ERC1;OTUD7B;IRAK2;PLK2;TNIP1;SIRT1;TRIM38;BIRC3;EP300;LAMTOR5;BCL10;CX3CL1;HTR2B;IKBKB;TLR3;STAT1;TMED4;NEK6;ZMYND11;GJA1;MAVS;…
TEC vs. MVEC (control)	GOBP_NEGATIVE_REGULATION_OF_NF_KAPPAB_TRANSCRIPTION_FACTOR_ACTIVITY	Negative regulation of NF-κB TF activity	1.56	0.107	0.225	25	TRIM37;FAF1;TRIM21;ANXA4;CD200;TCEAL7;TAX1BP1;KLF4;G3BP2;PPP2CB;PSMD10;ERBIN;PTGIS;IRAK2;SIRT1;CYLD;DAP;CHP1;NFKBIA;UFL1;MAP2K5;SETD6;TNFAIP3;ITCH;COMMD6
TEC vs. MVEC (control)	GOBP_VESICLE_MEDIATED_TRANSPORT_TO_THE_PLASMA_MEMBRANE	Vesicle-mediated transport to plasma membrane	1.712	0.111	0.206	58	OPTN;MACF1;KIF13A;STX6;ANK3;SNX3;SNX30;EXOC4;ARL4C;RAB7A;SNF8;RAB11A;RAB8A;SPTBN1;VAMP3;GOLPH3L;LMTK2;SORL1;EXOC6;VPS26C;EPS15;RAB13;VTI1A;SNX7;RAB12;VPS13B;EXOC1;RABEP1;GCC2;SNX4;GOLGA4;RAB8B;GOLGA7;RAB10;CCDC93;WASHC2C;ARF6;EXOC5;EXOC2;GOLPH3;VPS35L;RAB14;VPS35;SCARB2;BLTP1;LYPLA1;BLZF1;ATP2C1;BBS1;ASAP1;EXOC6B;VPS26A;VAMP2;CMTM6;RACK1;GOPC;VPS50;STX12
TEC vs. MVEC (control)	GOBP_REGULATION_OF_ACTIN_FILAMENT_ORGANIZATION	Regulation of actin filament organization	1.627	0.107	0.203	78	ADD3;PHLDB2;SSH2;CARMIL1;MTSS1;TMSB4X;STMN1;CYRIA;SVIL;BAIAP2L1;F11R;XIRP2;TACSTD2;F2RL1;TMSB15A;TMSB10;MEGF9;ARHGAP18;SNX9;SWAP70;SPTBN1;CDC42EP3;RAC1;CRACD;RASA1;CYRIB;MKKS;WASF3;RGCC;RHOA;CGNL1;PAK2;NCK2;ARPC3;CORO2B;WHAMM;WASF2;SPTA1;PIK3CA;TGFBR1;NCK1;TMOD1;ARHGEF15;ARPC2;TJP1;BRAF;S100A10;RDX;ARFIP1;MTPN;ABITRAM;ROCK1;ARHGAP28;RICTOR;AP1AR;BRK1;CXCL12;CD47;PTK2B;TMOD3;WASHC2C;SLC9A1;CFL2;CX…
TEC vs. MVEC (control)	GOBP_FOCAL_ADHESION_ASSEMBLY	Focal adhesion assembly	1.553	0.107	0.222	31	MACF1;PHLDB2;MAP4K4;APOD;TEK;DUSP3;PTPRA;ARHGEF7;PEAK1;RAC1;PTK2;CORO1C;RHOA;CORO2B;WHAMM;KDR;THY1;S100A10;BCL2;ROCK1;CDH11;PTK2B;SLC9A1;DMTN;THSD1;ITGA2;FERMT2;MMP14;SMAD3;ROCK2;PTEN
TEC vs. MVEC (control)	GOBP_BASEMENT_MEMBRANE_ORGANIZATION	Basement membrane organization	1.67	0.107	0.19	9	COL3A1;PHLDB2;CTSS;HMCN1;NTN4;NID2;CAV1;FLRT2;SPINT2
TEC + LDL vs. MVEC + LDL	GOBP_CANONICAL_NF_KAPPAB_SIGNAL_TRANSDUCTION	Canonical NF-κB signaling	1.039	0.325	0.646	119	NFKBIL1;TRIM8;CARD11;EDN1;CANT1;LGALS9;PER1;OTUD7B;LITAF;IRAK1;PRDX4;PARP1;NUP62;CACTIN;TGFB1;BRD4;F2R;HDAC1;MAP3K3;PYCARD;CREBBP;ABL1;CAV1;AKT1;GPRC5B;PPP5C;LGALS1;JMJD8;NEK6;DDX1;MAP3K14;SHISA5;GSTP1;TRIM39;APOL3;TLE1;DAB2IP;TERF2IP;TFRC;FADD;TRIM5;BCL10;RIPK2;BCL3;TMSB4X;FLOT1;ALPK1;RBX1;RBCK1;NFKBIB;EDA2R;GJA1;DDX21;PLK2;TNIP2;TRAF1;RASSF2;FKBP1A;TRIM59;ILK;PELI1;CARD16;EP300;F2RL1;WDR83;PIDD…
TEC + LDL vs. MVEC + LDL	GOBP_NEGATIVE_REGULATION_OF_NF_KAPPAB_TRANSCRIPTION_FACTOR_ACTIVITY	Negative regulation of NF-κB TF activity	-1.117	0.322	0.821	30	CARD8;KLF4;CYLD;NLRC5;CYP1B1;CCDC22;OTULIN;COMMD6;MTURN;SETD6;TNFAIP3;CDK5RAP3;NFKBIA;COMMD7;RWDD3;UFL1;IRAK3;ZC3H12A;TRAF3;PSMD10;TAX1BP1;CHUK;ERBIN;PRMT2;CHP1;PTGIS;ANXA4;TCEAL7;ARRB1;PPP2CB
TEC + LDL vs. MVEC + LDL	GOBP_VESICLE_MEDIATED_TRANSPORT_TO_THE_PLASMA_MEMBRANE	Vesicle-mediated transport to plasma membrane	-1.03	0.409	0.826	64	STXBP5;STX16;PREPL;EPG5;EXOC1;ACTN2;ANK3;STX6;CCDC22;CLN3;SCARB2;VPS50;STX12;SLC1A1;ARL4C;PHAF1;VAMP4;ACAP2;SNAP25;DENND1B;VAMP5;VPS53;EXOC6B;ATP2C1;INPP5F;GGA3;RAB31;RAB12;SNX30;SNX3;VTI1A;BLTP1;ASAP1;ZDHHC2;SNX4;EXOC8;VPS29;VPS26C;SNX17;OSBPL5;VPS26A;VAMP2;BBS2;STX3;LRRC7;VPS39;ATP9A;RAB14;ANKRD50;LMTK2;WASHC2C;EXOC2;CCDC93;GGA2;GGA1;RAB10;RAB11A;CNST;BLZF1;ENTR1;GRIPAP1;CMTM6;ACSL3;AKAP5
TEC + LDL vs. MVEC + LDL	GOBP_REGULATION_OF_ACTIN_FILAMENT_ORGANIZATION	Regulation of actin filament organization	1.162	0.316	0.56	96	ARF1;CYRIA;MLST8;PFN1;SMAD3;PHLDB2;ARHGAP18;GBA2;GRB2;ARPC5L;CARMIL1;WASF2;SLIT2;ADD3;NF2;STMN1;HAX1;AVIL;XIRP2;PYCARD;SLC9A1;CDC42EP1;ABL1;DLC1;SORBS3;SWAP70;NCK2;COTL1;BAIAP2;PAK2;SVIL;TMSB10;CCN2;RAC1;ADD1;EPHA1;BAIAP2L1;TMSB4X;TGFBR1;ARHGAP35;RASA1;TMOD1;TMSB15A;ARFGEF1;ARHGEF15;MET;WDR1;TESK1;PIK3CA;PPFIA1;SEMA5A;VASP;EVL;CYRIB;DLG1;KANK2;TPM1;CGNL1;F2RL1;PLEKHG2;PRKCE;PXN;GMFB;WASF3;RHOC;AD…
TEC + LDL vs. MVEC + LDL	GOBP_FOCAL_ADHESION_ASSEMBLY	Focal adhesion assembly	1.571	0.109	0.399	32	MAP4K4;BCL2;SMAD3;PHLDB2;THBS1;POLDIP2;VCL;RCC2;TLN1;SLC9A1;ABL1;DLC1;CDH11;FAM107A;CORO1C;PIP5K1A;RAC1;PTPRA;ACTN1;MACF1;RHOD;LDB1;ARHGEF7;BCR;TAOK2;THY1;SRC;THSD1;AJUBA;PTK2;DAPK3;ACTG1
TEC + LDL vs. MVEC + LDL	GOBP_BASEMENT_MEMBRANE_ORGANIZATION	Basement membrane organization	1.246	0.423	0.512	10	COL3A1;SPINT2;PHLDB2;HMCN1;CAV1;NTN4;CTSS;DAG1;EXT1;RIC8A
